# Supplementary material for: Structural analysis of 70S ribosomes by cross-linking/mass spectrometry reveals conformational plasticity
Source: Sci Rep. 2020 Jul 28;10:12618. doi: 10.1038/s41598-020-69313-3 (PMC7387497; doi:10.1038/s41598-020-69313-3)
Supplement: Supplementary file 3 — Supplementary Table S2 [file 41598_2020_69313_MOESM3_ESM.xls]

## Sheet: TableS2_
ID	PDB	Protein1	Chain1	Residue1	Protein2	Chain2	Residue2	Distance
1	5ADY	P0A7L0	5	54	P0A7L0	5	210	203879
1	5U9F	P0A7L0	3	54	P0A7L0	3	210	182125
1	5U9G	P0A7L0	3	54	P0A7L0	3	210	182445
1	5UYK	P0A7L0	3	54	P0A7L0	3	210	185978
1	5UYL	P0A7L0	3	54	P0A7L0	3	210	196300
1	5UYM	P0A7L0	3	54	P0A7L0	3	210	188031
1	5UYN	P0A7L0	3	54	P0A7L0	3	210	180248
1	3JA1	P0A7L0	LC	54	P0A7L0	LC	210	200598
1	5UYP	P0A7L0	3	54	P0A7L0	3	210	174112
1	5UYQ	P0A7L0	3	54	P0A7L0	3	210	198383
1	6BU8	P0A7L0	3	54	P0A7L0	3	210	178457
1	6ENJ	P0A7L0	7	54	P0A7L0	7	210	182814
1	6ENU	P0A7L0	7	54	P0A7L0	7	210	182449
1	6OFX	P0A7L0	a	54	P0A7L0	a	210	195095
1	6OG7	P0A7L0	a	54	P0A7L0	a	210	200985
1	3JCD	P0A7L0	5	54	P0A7L0	5	210	229390
1	3JCE	P0A7L0	5	54	P0A7L0	5	210	255144
10	3J7Z	P0A7J3	5	39	P0A7J3	5	105	128160
10	4V9P	P0A7J3	A5	39	P0A7J3	A5	105	128793
10	4V9P	P0A7J3	E5	39	P0A7J3	E5	105	128807
10	4YBB	P0A7J3	DI	39	P0A7J3	DI	105	155950
10	5ADY	P0A7J3	7	39	P0A7J3	7	105	123037
10	5AFI	P0A7J3	5	39	P0A7J3	5	105	100680
10	5GAD	P0A7J3	I	39	P0A7J3	I	105	157983
10	5GAE	P0A7J3	I	39	P0A7J3	I	105	153756
10	5GAF	P0A7J3	I	39	P0A7J3	I	105	157997
10	5GAG	P0A7J3	I	39	P0A7J3	I	105	154959
10	5GAH	P0A7J3	I	39	P0A7J3	I	105	157996
10	5H5U	P0A7J3	I	39	P0A7J3	I	105	165009
10	3J9Y	P0A7J3	5	39	P0A7J3	5	105	100679
10	5IQR	P0A7J3	H	39	P0A7J3	H	105	109935
10	5IT8	P0A7J3	DI	39	P0A7J3	DI	105	159960
10	5J5B	P0A7J3	DI	39	P0A7J3	DI	105	160284
10	5J7L	P0A7J3	DI	39	P0A7J3	DI	105	161017
10	5J88	P0A7J3	DI	39	P0A7J3	DI	105	160629
10	5J8A	P0A7J3	DI	39	P0A7J3	DI	105	160379
10	5J91	P0A7J3	DI	39	P0A7J3	DI	105	160278
10	5JC9	P0A7J3	DI	39	P0A7J3	DI	105	161156
10	5KCR	P0A7J3	1J	39	P0A7J3	1J	105	156773
10	5KCS	P0A7J3	1J	39	P0A7J3	1J	105	102276
10	3J9Z	P0A7J3	LD	38	P0A7J3	LD	104	175766
10	5KPS	P0A7J3	H	39	P0A7J3	H	105	141032
10	5KPV	P0A7J3	G	39	P0A7J3	G	105	111105
10	5KPW	P0A7J3	G	39	P0A7J3	G	105	80028
10	5KPX	P0A7J3	G	39	P0A7J3	G	105	132740
10	5L3P	P0A7J3	J	39	P0A7J3	J	105	101336
10	5MDV	P0A7J3	H	39	P0A7J3	H	105	127325
10	5MDW	P0A7J3	H	39	P0A7J3	H	105	116636
10	5MDY	P0A7J3	H	39	P0A7J3	H	105	114639
10	5MDZ	P0A7J3	H	39	P0A7J3	H	105	114974
10	5NP6	P0A7J3	3	39	P0A7J3	3	105	82823
10	3JA1	P0A7J3	LJ	38	P0A7J3	LJ	104	192113
10	5O2R	P0A7J3	5	39	P0A7J3	5	105	95088
10	5U9F	P0A7J3	10	39	P0A7J3	10	105	110679
10	5U9G	P0A7J3	10	39	P0A7J3	10	105	100482
10	5UYK	P0A7J3	10	39	P0A7J3	10	105	104024
10	5UYL	P0A7J3	10	39	P0A7J3	10	105	94474
10	5UYM	P0A7J3	10	39	P0A7J3	10	105	105990
10	5UYN	P0A7J3	10	39	P0A7J3	10	105	90219
10	5UYP	P0A7J3	10	39	P0A7J3	10	105	104082
10	5UYQ	P0A7J3	10	39	P0A7J3	10	105	112342
10	5WDT	P0A7J3	5	39	P0A7J3	5	105	97407
10	3JCJ	P0A7J3	e	39	P0A7J3	e	105	120259
10	5WE4	P0A7J3	5	39	P0A7J3	5	105	95402
10	5WE6	P0A7J3	5	39	P0A7J3	5	105	104710
10	5WFK	P0A7J3	5	39	P0A7J3	5	105	100312
10	6BU8	P0A7J3	10	39	P0A7J3	10	105	104955
10	6BY1	P0A7J3	C5	39	P0A7J3	C5	105	180067
10	6C4I	P0A7J3	I	39	P0A7J3	I	105	124555
10	6GWT	P0A7J3	5	39	P0A7J3	5	105	100516
10	6GXM	P0A7J3	5	39	P0A7J3	5	105	100404
10	6GXN	P0A7J3	5	39	P0A7J3	5	105	100404
10	6GXO	P0A7J3	5	39	P0A7J3	5	105	100364
10	4UY8	P0A7J3	5	39	P0A7J3	5	105	128155
10	6GXP	P0A7J3	5	39	P0A7J3	5	105	100587
10	6HRM	P0A7J3	H	39	P0A7J3	H	105	110479
10	6I0Y	P0A7J3	5	39	P0A7J3	5	105	128151
10	6Q97	P0A7J3	H	39	P0A7J3	H	105	96230
10	6Q98	P0A7J3	H	39	P0A7J3	H	105	141696
10	6Q9A	P0A7J3	H	39	P0A7J3	H	105	112096
10	4V85	P0A7J3	BH	39	P0A7J3	BH	105	120243
10	4V89	P0A7J3	BH	39	P0A7J3	BH	105	115204
10	4V9O	P0A7J3	A5	39	P0A7J3	A5	105	128163
10	4V9O	P0A7J3	C5	39	P0A7J3	C5	105	130694
10	4V9O	P0A7J3	E5	39	P0A7J3	E5	105	127752
99	6H4N	P0AG67	y	279	P0AG67	y	347	116609
102	3J9Y	P0A7S3	l	107	P0A7S3	l	110	93281
102	4U1V	P0A7S3	AL	108	P0A7S3	AL	111	90615
102	4U1V	P0A7S3	CL	108	P0A7S3	CL	111	91025
102	6H4N	P0A7S3	l	107	P0A7S3	l	110	91269
102	6HRM	P0A7S3	q	108	P0A7S3	q	111	91083
102	6I7V	P0A7S3	AL	108	P0A7S3	AL	111	92431
102	6I7V	P0A7S3	BL	108	P0A7S3	BL	111	93342
102	6OFX	P0A7S3	Q	107	P0A7S3	Q	110	86591
102	6OG7	P0A7S3	Q	107	P0A7S3	Q	110	93522
102	4U20	P0A7S3	AL	108	P0A7S3	AL	111	91410
102	4U20	P0A7S3	CL	108	P0A7S3	CL	111	91772
102	4U24	P0A7S3	AL	108	P0A7S3	AL	111	90938
102	4U24	P0A7S3	CL	108	P0A7S3	CL	111	92859
102	4U25	P0A7S3	AL	108	P0A7S3	AL	111	91987
102	4U25	P0A7S3	CL	108	P0A7S3	CL	111	92242
102	4U26	P0A7S3	AL	108	P0A7S3	AL	111	91280
102	4U26	P0A7S3	CL	108	P0A7S3	CL	111	92282
102	4U27	P0A7S3	AL	108	P0A7S3	AL	111	91826
102	4U27	P0A7S3	CL	108	P0A7S3	CL	111	92246
102	4V4H	P0A7S3	AL	107	P0A7S3	AL	110	86909
102	4V4H	P0A7S3	CL	107	P0A7S3	CL	110	87471
102	4V4Q	P0A7S3	AL	107	P0A7S3	AL	110	87684
102	4V4Q	P0A7S3	CL	107	P0A7S3	CL	110	86308
102	4V50	P0A7S3	AL	107	P0A7S3	AL	110	88359
102	4V50	P0A7S3	CL	107	P0A7S3	CL	110	85722
102	4V52	P0A7S3	AL	107	P0A7S3	AL	110	86074
102	4V52	P0A7S3	CL	107	P0A7S3	CL	110	86118
102	3J9Z	P0A7S3	SL	107	P0A7S3	SL	110	92523
102	4V53	P0A7S3	AL	107	P0A7S3	AL	110	84978
102	4V53	P0A7S3	CL	107	P0A7S3	CL	110	84981
102	4V54	P0A7S3	AL	107	P0A7S3	AL	110	86893
102	4V54	P0A7S3	CL	107	P0A7S3	CL	110	86914
102	4V55	P0A7S3	AL	107	P0A7S3	AL	110	84644
102	4V55	P0A7S3	CL	107	P0A7S3	CL	110	84602
102	4V56	P0A7S3	AL	107	P0A7S3	AL	110	84049
102	4V56	P0A7S3	CL	107	P0A7S3	CL	110	84022
102	4V57	P0A7S3	AL	107	P0A7S3	AL	110	83952
102	4V57	P0A7S3	CL	107	P0A7S3	CL	110	83899
102	4V5B	P0A7S3	BL	107	P0A7S3	BL	110	86321
102	4V5B	P0A7S3	DL	107	P0A7S3	DL	110	95080
102	4V5Y	P0A7S3	AL	107	P0A7S3	AL	110	85167
102	4V5Y	P0A7S3	CL	107	P0A7S3	CL	110	84990
102	4V64	P0A7S3	AL	107	P0A7S3	AL	110	90180
102	4V64	P0A7S3	CL	107	P0A7S3	CL	110	90271
102	4V6C	P0A7S3	AL	107	P0A7S3	AL	110	89285
102	4V6C	P0A7S3	CL	107	P0A7S3	CL	110	88456
102	4V6D	P0A7S3	AL	107	P0A7S3	AL	110	90842
102	4V6D	P0A7S3	CL	107	P0A7S3	CL	110	88497
102	3JA1	P0A7S3	SL	107	P0A7S3	SL	110	99944
102	4V6E	P0A7S3	AL	107	P0A7S3	AL	110	91349
102	4V6E	P0A7S3	CL	107	P0A7S3	CL	110	89318
102	4V7S	P0A7S3	AL	107	P0A7S3	AL	110	89100
102	4V7S	P0A7S3	CL	107	P0A7S3	CL	110	88482
102	4V7T	P0A7S3	AL	107	P0A7S3	AL	110	89321
102	4V7T	P0A7S3	CL	107	P0A7S3	CL	110	88980
102	4V7U	P0A7S3	AL	107	P0A7S3	AL	110	88093
102	4V7U	P0A7S3	CL	107	P0A7S3	CL	110	88506
102	4V7V	P0A7S3	AL	107	P0A7S3	AL	110	87525
102	4V7V	P0A7S3	CL	107	P0A7S3	CL	110	86533
102	4V85	P0A7S3	AL	107	P0A7S3	AL	110	88241
102	4V89	P0A7S3	AL	107	P0A7S3	AL	110	90066
102	4V9C	P0A7S3	AL	108	P0A7S3	AL	111	84599
102	4V9C	P0A7S3	CL	108	P0A7S3	CL	111	92957
102	4V9D	P0A7S3	AL	107	P0A7S3	AL	110	93513
102	4V9D	P0A7S3	BL	107	P0A7S3	BL	110	92962
102	4V9O	P0A7S3	BL	108	P0A7S3	BL	111	90763
102	4V9O	P0A7S3	DL	108	P0A7S3	DL	111	91195
102	4V9O	P0A7S3	FL	108	P0A7S3	FL	111	92252
102	4V9O	P0A7S3	HL	108	P0A7S3	HL	111	90977
102	3JBU	P0A7S3	L	107	P0A7S3	L	110	85204
102	4V9P	P0A7S3	BL	108	P0A7S3	BL	111	91339
102	4V9P	P0A7S3	DL	108	P0A7S3	DL	111	91612
102	4V9P	P0A7S3	FL	108	P0A7S3	FL	111	92039
102	4V9P	P0A7S3	HL	108	P0A7S3	HL	111	93454
102	4WF1	P0A7S3	AL	108	P0A7S3	AL	111	89419
102	4WF1	P0A7S3	CL	108	P0A7S3	CL	111	93642
102	4WOI	P0A7S3	AL	108	P0A7S3	AL	111	95049
102	4WOI	P0A7S3	DL	108	P0A7S3	DL	111	86557
102	4WWW	P0A7S3	QL	107	P0A7S3	QL	110	901340
102	4WWW	P0A7S3	XL	107	P0A7S3	XL	110	901113
102	4YBB	P0A7S3	AL	108	P0A7S3	AL	111	93044
102	4YBB	P0A7S3	BL	108	P0A7S3	BL	111	93097
102	5AFI	P0A7S3	l	107	P0A7S3	l	110	93283
102	5H5U	P0A7S3	s	108	P0A7S3	s	111	95355
102	5IQR	P0A7S3	q	108	P0A7S3	q	111	96982
102	5IT8	P0A7S3	AL	108	P0A7S3	AL	111	93687
102	5IT8	P0A7S3	BL	108	P0A7S3	BL	111	93549
102	5J5B	P0A7S3	AL	108	P0A7S3	AL	111	93279
102	5J5B	P0A7S3	BL	108	P0A7S3	BL	111	93148
102	3JBV	P0A7S3	L	107	P0A7S3	L	110	89755
102	5J7L	P0A7S3	AL	108	P0A7S3	AL	111	93122
102	5J7L	P0A7S3	BL	108	P0A7S3	BL	111	93031
102	5J88	P0A7S3	AL	108	P0A7S3	AL	111	93305
102	5J88	P0A7S3	BL	108	P0A7S3	BL	111	93214
102	5J8A	P0A7S3	AL	108	P0A7S3	AL	111	93124
102	5J8A	P0A7S3	BL	108	P0A7S3	BL	111	93023
102	5J91	P0A7S3	AL	108	P0A7S3	AL	111	93290
102	5J91	P0A7S3	BL	108	P0A7S3	BL	111	93151
102	5JC9	P0A7S3	AL	108	P0A7S3	AL	111	93383
102	5JC9	P0A7S3	BL	108	P0A7S3	BL	111	93306
102	5JTE	P0A7S3	AL	108	P0A7S3	AL	111	92756
102	5JU8	P0A7S3	AL	108	P0A7S3	AL	111	92652
102	5KCR	P0A7S3	1l	108	P0A7S3	1l	111	92294
102	5KCS	P0A7S3	1l	107	P0A7S3	1l	110	93536
102	5KPS	P0A7S3	17	107	P0A7S3	17	110	85819
102	3JCD	P0A7S3	l	108	P0A7S3	l	111	93543
102	5KPV	P0A7S3	16	107	P0A7S3	16	110	88582
102	5KPW	P0A7S3	16	107	P0A7S3	16	110	94497
102	5KPX	P0A7S3	16	107	P0A7S3	16	110	95891
102	5L3P	P0A7S3	l	107	P0A7S3	l	110	93087
102	5LZA	P0A7S3	l	107	P0A7S3	l	110	95078
102	5LZD	P0A7S3	l	107	P0A7S3	l	110	86107
102	5LZE	P0A7S3	l	107	P0A7S3	l	110	95289
102	5MDV	P0A7S3	q	108	P0A7S3	q	111	92129
102	5MDW	P0A7S3	q	108	P0A7S3	q	111	90569
102	5MDY	P0A7S3	q	108	P0A7S3	q	111	93657
102	3JCE	P0A7S3	l	108	P0A7S3	l	111	95991
102	5MDZ	P0A7S3	q	108	P0A7S3	q	111	90937
102	5MGP	P0A7S3	l	107	P0A7S3	l	110	95425
102	5NP6	P0A7S3	O	107	P0A7S3	O	110	89856
102	5NWY	P0A7S3	B	108	P0A7S3	B	111	93931
102	5O2R	P0A7S3	l	107	P0A7S3	l	110	95990
102	5U4I	P0A7S3	l	108	P0A7S3	l	111	91290
102	5U4J	P0A7S3	l	108	P0A7S3	l	111	97475
102	5U9F	P0A7S3	L	107	P0A7S3	L	110	91344
102	5U9G	P0A7S3	L	107	P0A7S3	L	110	94285
102	5UYK	P0A7S3	L	107	P0A7S3	L	110	96157
102	3JCJ	P0A7S3	t	107	P0A7S3	t	110	91114
102	5UYL	P0A7S3	L	107	P0A7S3	L	110	96491
102	5UYM	P0A7S3	L	107	P0A7S3	L	110	94976
102	5UYN	P0A7S3	L	107	P0A7S3	L	110	95115
102	5UYP	P0A7S3	L	107	P0A7S3	L	110	94420
102	5UYQ	P0A7S3	L	107	P0A7S3	L	110	91070
102	5WDT	P0A7S3	l	107	P0A7S3	l	110	95522
102	5WE4	P0A7S3	l	107	P0A7S3	l	110	96050
102	5WE6	P0A7S3	l	107	P0A7S3	l	110	93831
102	5WFK	P0A7S3	l	107	P0A7S3	l	110	93812
102	6BU8	P0A7S3	L	107	P0A7S3	L	110	98263
102	4U1U	P0A7S3	AL	108	P0A7S3	AL	111	92032
102	4U1U	P0A7S3	CL	108	P0A7S3	CL	111	91571
102	6BY1	P0A7S3	AL	107	P0A7S3	AL	110	91530
102	6BY1	P0A7S3	BL	107	P0A7S3	BL	110	86153
102	6C4I	P0A7S3	l	108	P0A7S3	l	111	93153
102	6ENF	P0A7S3	l	107	P0A7S3	l	110	95418
102	6ENJ	P0A7S3	l	107	P0A7S3	l	110	94292
102	6ENU	P0A7S3	l	107	P0A7S3	l	110	94920
102	6GWT	P0A7S3	l	107	P0A7S3	l	110	95118
102	6GXM	P0A7S3	l	107	P0A7S3	l	110	94711
102	6GXN	P0A7S3	l	107	P0A7S3	l	110	94981
102	6GXO	P0A7S3	l	107	P0A7S3	l	110	94787
102	6GXP	P0A7S3	l	107	P0A7S3	l	110	94119
103	3J9Y	P0AG59	n	22	P0AG59	n	50	155737
103	4U1V	P0AG59	AN	23	P0AG59	AN	50	147398
103	4U1V	P0AG59	CN	23	P0AG59	CN	50	146730
103	6HRM	P0AG59	s	23	P0AG59	s	50	114302
103	6I7V	P0AG59	AN	22	P0AG59	AN	50	156117
103	6I7V	P0AG59	BN	22	P0AG59	BN	50	144706
103	6OFX	P0AG59	S	22	P0AG59	S	49	158250
103	6OG7	P0AG59	S	22	P0AG59	S	49	151366
103	6Q97	P0AG59	s	23	P0AG59	s	50	114443
103	6Q98	P0AG59	s	23	P0AG59	s	50	142509
103	6Q9A	P0AG59	s	23	P0AG59	s	50	111124
103	4U20	P0AG59	AN	23	P0AG59	AN	50	151277
103	4U20	P0AG59	CN	23	P0AG59	CN	50	146766
103	4U24	P0AG59	AN	23	P0AG59	AN	50	149722
103	4U24	P0AG59	CN	23	P0AG59	CN	50	148197
103	4U25	P0AG59	AN	23	P0AG59	AN	50	151226
103	4U25	P0AG59	CN	23	P0AG59	CN	50	146926
103	4U26	P0AG59	AN	23	P0AG59	AN	50	150996
103	4U26	P0AG59	CN	23	P0AG59	CN	50	148361
103	4U27	P0AG59	AN	23	P0AG59	AN	50	150861
103	4U27	P0AG59	CN	23	P0AG59	CN	50	147199
103	4V4H	P0AG59	AN	22	P0AG59	AN	49	156897
103	4V4H	P0AG59	CN	22	P0AG59	CN	49	150614
103	4V4Q	P0AG59	AN	22	P0AG59	AN	49	155863
103	4V4Q	P0AG59	CN	22	P0AG59	CN	49	149372
103	4V50	P0AG59	AN	22	P0AG59	AN	49	159738
103	4V50	P0AG59	CN	22	P0AG59	CN	49	129865
103	4V52	P0AG59	AN	22	P0AG59	AN	49	156017
103	4V52	P0AG59	CN	22	P0AG59	CN	49	155969
103	3J9Z	P0AG59	SN	22	P0AG59	SN	49	150573
103	4V53	P0AG59	AN	22	P0AG59	AN	49	158616
103	4V53	P0AG59	CN	22	P0AG59	CN	49	158573
103	4V54	P0AG59	AN	22	P0AG59	AN	49	139736
103	4V54	P0AG59	CN	22	P0AG59	CN	49	139725
103	4V55	P0AG59	AN	22	P0AG59	AN	49	157557
103	4V55	P0AG59	CN	22	P0AG59	CN	49	157357
103	4V56	P0AG59	AN	22	P0AG59	AN	49	148186
103	4V56	P0AG59	CN	22	P0AG59	CN	49	149125
103	4V57	P0AG59	AN	22	P0AG59	AN	49	155509
103	4V57	P0AG59	CN	22	P0AG59	CN	49	151419
103	4V5B	P0AG59	BN	22	P0AG59	BN	49	169280
103	4V5B	P0AG59	DN	22	P0AG59	DN	49	149058
103	4V5Y	P0AG59	AN	22	P0AG59	AN	49	152127
103	4V5Y	P0AG59	CN	22	P0AG59	CN	49	152054
103	4V64	P0AG59	AN	22	P0AG59	AN	49	140550
103	4V64	P0AG59	CN	22	P0AG59	CN	49	140642
103	4V6C	P0AG59	AN	22	P0AG59	AN	49	141295
103	4V6C	P0AG59	CN	22	P0AG59	CN	49	149480
103	4V6D	P0AG59	AN	22	P0AG59	AN	49	144098
103	4V6D	P0AG59	CN	22	P0AG59	CN	49	151498
103	3JA1	P0AG59	SN	22	P0AG59	SN	49	152008
103	4V6E	P0AG59	AN	22	P0AG59	AN	49	144373
103	4V6E	P0AG59	CN	22	P0AG59	CN	49	149829
103	4V7S	P0AG59	AN	22	P0AG59	AN	49	142489
103	4V7S	P0AG59	CN	22	P0AG59	CN	49	149357
103	4V7T	P0AG59	AN	22	P0AG59	AN	49	144074
103	4V7T	P0AG59	CN	22	P0AG59	CN	49	149589
103	4V7U	P0AG59	AN	22	P0AG59	AN	49	143225
103	4V7U	P0AG59	CN	22	P0AG59	CN	49	149430
103	4V7V	P0AG59	AN	22	P0AG59	AN	49	144076
103	4V7V	P0AG59	CN	22	P0AG59	CN	49	149563
103	4V85	P0AG59	AN	22	P0AG59	AN	49	143720
103	4V89	P0AG59	AN	22	P0AG59	AN	49	138577
103	4V9C	P0AG59	AN	22	P0AG59	AN	50	151821
103	4V9C	P0AG59	CN	22	P0AG59	CN	50	163650
103	4V9D	P0AG59	AN	22	P0AG59	AN	50	149608
103	4V9D	P0AG59	BN	22	P0AG59	BN	50	146129
103	4V9O	P0AG59	BN	23	P0AG59	BN	50	149530
103	4V9O	P0AG59	DN	23	P0AG59	DN	50	147362
103	4V9O	P0AG59	FN	23	P0AG59	FN	50	151939
103	4V9O	P0AG59	HN	23	P0AG59	HN	50	170470
103	3JBU	P0AG59	N	22	P0AG59	N	49	193038
103	4V9P	P0AG59	BN	23	P0AG59	BN	50	153026
103	4V9P	P0AG59	DN	23	P0AG59	DN	50	149833
103	4V9P	P0AG59	FN	23	P0AG59	FN	50	151927
103	4V9P	P0AG59	HN	23	P0AG59	HN	50	160386
103	4WF1	P0AG59	AN	23	P0AG59	AN	50	155129
103	4WF1	P0AG59	CN	23	P0AG59	CN	50	147571
103	4WOI	P0AG59	AN	22	P0AG59	AN	50	156410
103	4WOI	P0AG59	DN	22	P0AG59	DN	50	152045
103	4WWW	P0AG59	QN	22	P0AG59	QN	49	1429636
103	4WWW	P0AG59	XN	22	P0AG59	XN	49	1504691
103	4YBB	P0AG59	AN	23	P0AG59	AN	50	155527
103	4YBB	P0AG59	BN	23	P0AG59	BN	50	154692
103	5AFI	P0AG59	n	22	P0AG59	n	50	155740
103	5H5U	P0AG59	u	23	P0AG59	u	50	153266
103	5IQR	P0AG59	s	23	P0AG59	s	50	120243
103	5IT8	P0AG59	AN	23	P0AG59	AN	50	159669
103	5IT8	P0AG59	BN	23	P0AG59	BN	50	159974
103	5J5B	P0AG59	AN	23	P0AG59	AN	50	160676
103	5J5B	P0AG59	BN	23	P0AG59	BN	50	160562
103	3JBV	P0AG59	N	22	P0AG59	N	49	200290
103	5J7L	P0AG59	AN	23	P0AG59	AN	50	160830
103	5J7L	P0AG59	BN	23	P0AG59	BN	50	160806
103	5J88	P0AG59	AN	23	P0AG59	AN	50	159103
103	5J88	P0AG59	BN	23	P0AG59	BN	50	159350
103	5J8A	P0AG59	AN	23	P0AG59	AN	50	160894
103	5J8A	P0AG59	BN	23	P0AG59	BN	50	160941
103	5J91	P0AG59	AN	23	P0AG59	AN	50	160687
103	5J91	P0AG59	BN	23	P0AG59	BN	50	160567
103	5JC9	P0AG59	AN	23	P0AG59	AN	50	160118
103	5JC9	P0AG59	BN	23	P0AG59	BN	50	159980
103	5JTE	P0AG59	AN	23	P0AG59	AN	50	156956
103	5JU8	P0AG59	AN	23	P0AG59	AN	50	156888
103	5KCR	P0AG59	1n	23	P0AG59	1n	50	153360
103	5KCS	P0AG59	1n	23	P0AG59	1n	50	159112
103	5KPS	P0AG59	19	22	P0AG59	19	49	146749
103	3JCD	P0AG59	n	23	P0AG59	n	50	154201
103	5KPV	P0AG59	18	22	P0AG59	18	49	152957
103	5KPW	P0AG59	18	22	P0AG59	18	49	151702
103	5KPX	P0AG59	18	22	P0AG59	18	49	154058
103	5L3P	P0AG59	n	22	P0AG59	n	50	158620
103	5LZA	P0AG59	n	22	P0AG59	n	49	152949
103	5LZD	P0AG59	n	22	P0AG59	n	49	163840
103	5LZE	P0AG59	n	22	P0AG59	n	49	153500
103	5MDV	P0AG59	s	23	P0AG59	s	50	118845
103	5MDW	P0AG59	s	23	P0AG59	s	50	118379
103	5MDY	P0AG59	s	23	P0AG59	s	50	120541
103	3JCE	P0AG59	n	23	P0AG59	n	50	160779
103	5MDZ	P0AG59	s	23	P0AG59	s	50	119606
103	5MGP	P0AG59	n	22	P0AG59	n	50	147331
103	5NP6	P0AG59	Q	22	P0AG59	Q	50	160189
103	5NWY	P0AG59	D	23	P0AG59	D	50	146574
103	5O2R	P0AG59	n	22	P0AG59	n	50	149149
103	5U4I	P0AG59	n	23	P0AG59	n	50	125666
103	5U9F	P0AG59	N	22	P0AG59	N	49	153348
103	5U9G	P0AG59	N	22	P0AG59	N	49	148610
103	5UYK	P0AG59	N	22	P0AG59	N	49	148893
103	5UYL	P0AG59	N	22	P0AG59	N	49	154379
103	3JCJ	P0AG59	w	22	P0AG59	w	50	166572
103	5UYM	P0AG59	N	22	P0AG59	N	49	153297
103	5UYN	P0AG59	N	22	P0AG59	N	49	164587
103	5UYP	P0AG59	N	22	P0AG59	N	49	162976
103	5UYQ	P0AG59	N	22	P0AG59	N	49	162947
103	5WDT	P0AG59	n	22	P0AG59	n	50	158616
103	5WE4	P0AG59	n	22	P0AG59	n	50	158581
103	5WE6	P0AG59	n	22	P0AG59	n	50	157956
103	5WFK	P0AG59	n	22	P0AG59	n	50	153409
103	6BU8	P0AG59	N	22	P0AG59	N	49	154537
103	6BY1	P0AG59	AN	22	P0AG59	AN	50	161498
103	6BY1	P0AG59	BN	22	P0AG59	BN	50	155611
103	4U1U	P0AG59	AN	23	P0AG59	AN	50	151355
103	4U1U	P0AG59	CN	23	P0AG59	CN	50	148646
103	6C4I	P0AG59	n	23	P0AG59	n	50	119503
103	6ENF	P0AG59	n	22	P0AG59	n	50	157243
103	6ENJ	P0AG59	n	22	P0AG59	n	50	156646
103	6ENU	P0AG59	n	22	P0AG59	n	50	156521
103	6GWT	P0AG59	n	22	P0AG59	n	50	160162
103	6GXM	P0AG59	n	22	P0AG59	n	50	159579
103	6GXN	P0AG59	n	22	P0AG59	n	50	159499
103	6GXO	P0AG59	n	22	P0AG59	n	50	157697
103	6GXP	P0AG59	n	22	P0AG59	n	50	156808
103	6H4N	P0AG59	n	22	P0AG59	n	50	152178
104	3J9Y	P0A7T3	p	50	P0A7T3	p	80	146841
104	4U1V	P0A7T3	AP	50	P0A7T3	AP	80	125527
104	4U1V	P0A7T3	CP	50	P0A7T3	CP	80	127217
104	6HRM	P0A7T3	u	50	P0A7T3	u	80	127194
104	6I7V	P0A7T3	AP	50	P0A7T3	AP	80	119161
104	6I7V	P0A7T3	BP	50	P0A7T3	BP	80	133608
104	6O9J	P0A7T3	p	50	P0A7T3	p	80	1248585
104	6O9K	P0A7T3	p	50	P0A7T3	p	80	111254
104	6OFX	P0A7T3	U	50	P0A7T3	U	80	128205
104	6OG7	P0A7T3	U	50	P0A7T3	U	80	114897
104	6Q98	P0A7T3	u	50	P0A7T3	u	80	121304
104	6Q9A	P0A7T3	u	50	P0A7T3	u	80	129024
104	4U20	P0A7T3	AP	50	P0A7T3	AP	80	123750
104	4U20	P0A7T3	CP	50	P0A7T3	CP	80	128541
104	4U24	P0A7T3	AP	50	P0A7T3	AP	80	120093
104	4U24	P0A7T3	CP	50	P0A7T3	CP	80	131405
104	4U25	P0A7T3	AP	50	P0A7T3	AP	80	122407
104	4U25	P0A7T3	CP	50	P0A7T3	CP	80	127881
104	4U26	P0A7T3	AP	50	P0A7T3	AP	80	119428
104	4U26	P0A7T3	CP	50	P0A7T3	CP	80	131913
104	4U27	P0A7T3	AP	50	P0A7T3	AP	80	121910
104	4U27	P0A7T3	CP	50	P0A7T3	CP	80	126525
104	4V4H	P0A7T3	AP	50	P0A7T3	AP	80	124017
104	4V4H	P0A7T3	CP	50	P0A7T3	CP	80	135911
104	4V4Q	P0A7T3	AP	50	P0A7T3	AP	80	124857
104	4V4Q	P0A7T3	CP	50	P0A7T3	CP	80	137398
104	4V50	P0A7T3	AP	50	P0A7T3	AP	80	123425
104	4V50	P0A7T3	CP	50	P0A7T3	CP	80	134663
104	4V52	P0A7T3	AP	50	P0A7T3	AP	80	125412
104	4V52	P0A7T3	CP	50	P0A7T3	CP	80	138089
104	3J9Z	P0A7T3	SP	50	P0A7T3	SP	80	120929
104	4V53	P0A7T3	AP	50	P0A7T3	AP	80	129714
104	4V53	P0A7T3	CP	50	P0A7T3	CP	80	139482
104	4V54	P0A7T3	AP	50	P0A7T3	AP	80	126657
104	4V54	P0A7T3	CP	50	P0A7T3	CP	80	138731
104	4V55	P0A7T3	AP	50	P0A7T3	AP	80	131066
104	4V55	P0A7T3	CP	50	P0A7T3	CP	80	137972
104	4V56	P0A7T3	AP	50	P0A7T3	AP	80	130452
104	4V56	P0A7T3	CP	50	P0A7T3	CP	80	141075
104	4V57	P0A7T3	AP	50	P0A7T3	AP	80	136145
104	4V57	P0A7T3	CP	50	P0A7T3	CP	80	147710
104	4V5B	P0A7T3	BP	50	P0A7T3	BP	80	136139
104	4V5B	P0A7T3	DP	50	P0A7T3	DP	80	124451
104	4V5Y	P0A7T3	AP	50	P0A7T3	AP	80	129165
104	4V5Y	P0A7T3	CP	50	P0A7T3	CP	80	138031
104	4V64	P0A7T3	AP	50	P0A7T3	AP	80	137694
104	4V64	P0A7T3	CP	50	P0A7T3	CP	80	143915
104	4V6C	P0A7T3	AP	50	P0A7T3	AP	80	125669
104	4V6C	P0A7T3	CP	50	P0A7T3	CP	80	135195
104	4V6D	P0A7T3	AP	50	P0A7T3	AP	80	127358
104	4V6D	P0A7T3	CP	50	P0A7T3	CP	80	128188
104	3JA1	P0A7T3	SP	50	P0A7T3	SP	80	121961
104	4V6E	P0A7T3	AP	50	P0A7T3	AP	80	123265
104	4V6E	P0A7T3	CP	50	P0A7T3	CP	80	136723
104	4V7S	P0A7T3	AP	50	P0A7T3	AP	80	125436
104	4V7T	P0A7T3	AP	50	P0A7T3	AP	80	125464
104	4V7U	P0A7T3	AP	50	P0A7T3	AP	80	122734
104	4V7U	P0A7T3	CP	50	P0A7T3	CP	80	130644
104	4V7V	P0A7T3	AP	50	P0A7T3	AP	80	126356
104	4V85	P0A7T3	AP	50	P0A7T3	AP	80	131548
104	4V89	P0A7T3	AP	50	P0A7T3	AP	80	134137
104	4V9C	P0A7T3	AP	50	P0A7T3	AP	80	140636
104	4V9C	P0A7T3	CP	50	P0A7T3	CP	80	144477
104	4V9D	P0A7T3	AP	50	P0A7T3	AP	80	125782
104	4V9D	P0A7T3	BP	50	P0A7T3	BP	80	122488
104	4V9O	P0A7T3	BP	50	P0A7T3	BP	80	141512
104	4V9O	P0A7T3	DP	50	P0A7T3	DP	80	129305
104	4V9O	P0A7T3	FP	50	P0A7T3	FP	80	143299
104	4V9O	P0A7T3	HP	50	P0A7T3	HP	80	136869
104	3JBU	P0A7T3	P	50	P0A7T3	P	80	125457
104	4V9P	P0A7T3	BP	50	P0A7T3	BP	80	141705
104	4V9P	P0A7T3	DP	50	P0A7T3	DP	80	138876
104	4V9P	P0A7T3	FP	50	P0A7T3	FP	80	137866
104	4V9P	P0A7T3	HP	50	P0A7T3	HP	80	140836
104	4WF1	P0A7T3	AP	50	P0A7T3	AP	80	124245
104	4WF1	P0A7T3	CP	50	P0A7T3	CP	80	132205
104	4WOI	P0A7T3	AP	50	P0A7T3	AP	80	129208
104	4WOI	P0A7T3	DP	50	P0A7T3	DP	80	135247
104	4WWW	P0A7T3	QP	50	P0A7T3	QP	80	1256637
104	4WWW	P0A7T3	XP	50	P0A7T3	XP	80	1335343
104	4YBB	P0A7T3	AP	50	P0A7T3	AP	80	123499
104	4YBB	P0A7T3	BP	50	P0A7T3	BP	80	131685
104	5AFI	P0A7T3	p	50	P0A7T3	p	80	146843
104	5H5U	P0A7T3	w	50	P0A7T3	w	80	130518
104	5IQR	P0A7T3	u	50	P0A7T3	u	80	124968
104	5IT8	P0A7T3	AP	50	P0A7T3	AP	80	126781
104	5IT8	P0A7T3	BP	50	P0A7T3	BP	80	131814
104	5J5B	P0A7T3	AP	50	P0A7T3	AP	80	125650
104	5J5B	P0A7T3	BP	50	P0A7T3	BP	80	130518
104	3JBV	P0A7T3	P	50	P0A7T3	P	80	125445
104	5J7L	P0A7T3	AP	50	P0A7T3	AP	80	127748
104	5J7L	P0A7T3	BP	50	P0A7T3	BP	80	130380
104	5J88	P0A7T3	AP	50	P0A7T3	AP	80	130179
104	5J88	P0A7T3	BP	50	P0A7T3	BP	80	132682
104	5J8A	P0A7T3	AP	50	P0A7T3	AP	80	127297
104	5J8A	P0A7T3	BP	50	P0A7T3	BP	80	130040
104	5J91	P0A7T3	AP	50	P0A7T3	AP	80	125648
104	5J91	P0A7T3	BP	50	P0A7T3	BP	80	130531
104	5JC9	P0A7T3	AP	50	P0A7T3	AP	80	129786
104	5JC9	P0A7T3	BP	50	P0A7T3	BP	80	132566
104	5JTE	P0A7T3	AP	50	P0A7T3	AP	80	135087
104	5JU8	P0A7T3	AP	50	P0A7T3	AP	80	134553
104	5KCR	P0A7T3	1p	50	P0A7T3	1p	80	132012
104	5KCS	P0A7T3	1p	50	P0A7T3	1p	80	147443
104	5KPS	P0A7T3	21	50	P0A7T3	21	80	145475
104	3JCD	P0A7T3	p	50	P0A7T3	p	80	140882
104	5KPV	P0A7T3	20	50	P0A7T3	20	80	142037
104	5KPW	P0A7T3	20	50	P0A7T3	20	80	128147
104	5KPX	P0A7T3	20	50	P0A7T3	20	80	136295
104	5L3P	P0A7T3	p	50	P0A7T3	p	80	149644
104	5LZA	P0A7T3	p	50	P0A7T3	p	80	145610
104	5LZD	P0A7T3	p	50	P0A7T3	p	80	127288
104	5LZE	P0A7T3	p	50	P0A7T3	p	80	161292
104	5MDV	P0A7T3	u	50	P0A7T3	u	80	125833
104	5MDW	P0A7T3	u	50	P0A7T3	u	80	126452
104	5MDY	P0A7T3	u	50	P0A7T3	u	80	126801
104	3JCE	P0A7T3	p	50	P0A7T3	p	80	131815
104	5MDZ	P0A7T3	u	50	P0A7T3	u	80	127901
104	5MGP	P0A7T3	p	50	P0A7T3	p	80	144485
104	5NP6	P0A7T3	S	50	P0A7T3	S	80	137694
104	5NWY	P0A7T3	F	50	P0A7T3	F	80	131147
104	5O2R	P0A7T3	p	50	P0A7T3	p	80	149301
104	5U4I	P0A7T3	p	50	P0A7T3	p	80	128623
104	5U9F	P0A7T3	P	50	P0A7T3	P	80	127774
104	5U9G	P0A7T3	P	50	P0A7T3	P	80	122438
104	5UYK	P0A7T3	P	50	P0A7T3	P	80	149041
104	5UYL	P0A7T3	P	50	P0A7T3	P	80	146606
104	3JCJ	P0A7T3	y	50	P0A7T3	y	80	133006
104	5UYM	P0A7T3	P	50	P0A7T3	P	80	146204
104	5UYN	P0A7T3	P	50	P0A7T3	P	80	130410
104	5UYP	P0A7T3	P	50	P0A7T3	P	80	142267
104	5UYQ	P0A7T3	P	50	P0A7T3	P	80	137888
104	5WDT	P0A7T3	p	50	P0A7T3	p	80	148837
104	5WE4	P0A7T3	p	50	P0A7T3	p	80	148505
104	5WE6	P0A7T3	p	50	P0A7T3	p	80	161257
104	5WFK	P0A7T3	p	50	P0A7T3	p	80	141611
104	6BU8	P0A7T3	P	50	P0A7T3	P	80	136728
104	6BY1	P0A7T3	AP	50	P0A7T3	AP	80	130180
104	6BY1	P0A7T3	BP	50	P0A7T3	BP	80	131802
104	4U1U	P0A7T3	AP	50	P0A7T3	AP	80	122852
104	4U1U	P0A7T3	CP	50	P0A7T3	CP	80	128085
104	6C4I	P0A7T3	p	50	P0A7T3	p	80	125441
104	6ENF	P0A7T3	p	50	P0A7T3	p	80	135505
104	6ENJ	P0A7T3	p	50	P0A7T3	p	80	131082
104	6ENU	P0A7T3	p	50	P0A7T3	p	80	140067
104	6GWT	P0A7T3	p	50	P0A7T3	p	80	152319
104	6GXM	P0A7T3	p	50	P0A7T3	p	80	152191
104	6GXN	P0A7T3	p	50	P0A7T3	p	80	152238
104	6GXO	P0A7T3	p	50	P0A7T3	p	80	150933
104	6GXP	P0A7T3	p	50	P0A7T3	p	80	151242
104	6H4N	P0A7T3	p	50	P0A7T3	p	80	152083
105	3J9Y	P0A7U3	s	17	P0A7U3	s	28	121617
105	4U1V	P0A7U3	AS	18	P0A7U3	AS	29	121580
105	4U1V	P0A7U3	CS	18	P0A7U3	CS	29	114543
105	6I7V	P0A7U3	AS	18	P0A7U3	AS	29	129775
105	6I7V	P0A7U3	BS	18	P0A7U3	BS	29	115047
105	6OFX	P0A7U3	X	17	P0A7U3	X	28	111975
105	6OG7	P0A7U3	X	17	P0A7U3	X	28	116186
105	6Q98	P0A7U3	x	18	P0A7U3	x	29	125584
105	6Q9A	P0A7U3	x	18	P0A7U3	x	29	119379
105	4U20	P0A7U3	AS	18	P0A7U3	AS	29	121400
105	4U20	P0A7U3	CS	18	P0A7U3	CS	29	115162
105	4U24	P0A7U3	AS	18	P0A7U3	AS	29	121270
105	4U24	P0A7U3	CS	18	P0A7U3	CS	29	112949
105	4U25	P0A7U3	AS	18	P0A7U3	AS	29	120979
105	4U25	P0A7U3	CS	18	P0A7U3	CS	29	114447
105	4U26	P0A7U3	AS	18	P0A7U3	AS	29	122160
105	4U26	P0A7U3	CS	18	P0A7U3	CS	29	113198
105	4U27	P0A7U3	AS	18	P0A7U3	AS	29	121337
105	4U27	P0A7U3	CS	18	P0A7U3	CS	29	115317
105	4V4H	P0A7U3	AS	17	P0A7U3	AS	28	114224
105	4V4H	P0A7U3	CS	17	P0A7U3	CS	28	116892
105	4V4Q	P0A7U3	AS	17	P0A7U3	AS	28	115125
105	4V4Q	P0A7U3	CS	17	P0A7U3	CS	28	120439
105	4V50	P0A7U3	AS	17	P0A7U3	AS	28	122736
105	4V50	P0A7U3	CS	17	P0A7U3	CS	28	109257
105	4V52	P0A7U3	AS	17	P0A7U3	AS	28	118261
105	4V52	P0A7U3	CS	17	P0A7U3	CS	28	118210
105	3J9Z	P0A7U3	SS	17	P0A7U3	SS	28	122022
105	4V53	P0A7U3	AS	17	P0A7U3	AS	28	113580
105	4V53	P0A7U3	CS	17	P0A7U3	CS	28	113681
105	4V54	P0A7U3	AS	17	P0A7U3	AS	28	112765
105	4V54	P0A7U3	CS	17	P0A7U3	CS	28	112821
105	4V55	P0A7U3	AS	17	P0A7U3	AS	28	114331
105	4V55	P0A7U3	CS	17	P0A7U3	CS	28	114418
105	4V56	P0A7U3	AS	17	P0A7U3	AS	28	110174
105	4V56	P0A7U3	CS	17	P0A7U3	CS	28	112457
105	4V57	P0A7U3	AS	17	P0A7U3	AS	28	122845
105	4V57	P0A7U3	CS	17	P0A7U3	CS	28	116881
105	4V5B	P0A7U3	BS	17	P0A7U3	BS	28	116475
105	4V5B	P0A7U3	DS	17	P0A7U3	DS	28	110230
105	4V5Y	P0A7U3	AS	17	P0A7U3	AS	28	116460
105	4V5Y	P0A7U3	CS	17	P0A7U3	CS	28	116569
105	4V64	P0A7U3	AS	17	P0A7U3	AS	28	117551
105	4V64	P0A7U3	CS	17	P0A7U3	CS	28	117526
105	4V6C	P0A7U3	AS	17	P0A7U3	AS	28	118329
105	4V6C	P0A7U3	CS	17	P0A7U3	CS	28	128680
105	4V6D	P0A7U3	AS	17	P0A7U3	AS	28	113926
105	4V6D	P0A7U3	CS	17	P0A7U3	CS	28	125113
105	3JA1	P0A7U3	SS	17	P0A7U3	SS	28	119614
105	4V6E	P0A7U3	AS	17	P0A7U3	AS	28	120426
105	4V6E	P0A7U3	CS	17	P0A7U3	CS	28	126297
105	4V7S	P0A7U3	AS	17	P0A7U3	AS	28	118334
105	4V7S	P0A7U3	CS	17	P0A7U3	CS	28	128042
105	4V7T	P0A7U3	AS	17	P0A7U3	AS	28	118093
105	4V7T	P0A7U3	CS	17	P0A7U3	CS	28	128108
105	4V7U	P0A7U3	AS	17	P0A7U3	AS	28	116928
105	4V7U	P0A7U3	CS	17	P0A7U3	CS	28	126370
105	4V7V	P0A7U3	AS	17	P0A7U3	AS	28	117388
105	4V7V	P0A7U3	CS	17	P0A7U3	CS	28	127591
105	4V85	P0A7U3	AS	17	P0A7U3	AS	28	116953
105	4V89	P0A7U3	AS	17	P0A7U3	AS	28	117087
105	4V9C	P0A7U3	AS	18	P0A7U3	AS	29	111785
105	4V9C	P0A7U3	CS	18	P0A7U3	CS	29	118801
105	4V9D	P0A7U3	AS	17	P0A7U3	AS	28	121794
105	4V9D	P0A7U3	BS	17	P0A7U3	BS	28	117846
105	4V9O	P0A7U3	BS	18	P0A7U3	BS	29	114149
105	4V9O	P0A7U3	DS	18	P0A7U3	DS	29	111204
105	4V9O	P0A7U3	FS	18	P0A7U3	FS	29	118178
105	4V9O	P0A7U3	HS	18	P0A7U3	HS	29	131008
105	3JBU	P0A7U3	S	17	P0A7U3	S	28	115295
105	4V9P	P0A7U3	BS	18	P0A7U3	BS	29	122266
105	4V9P	P0A7U3	DS	18	P0A7U3	DS	29	113483
105	4V9P	P0A7U3	FS	18	P0A7U3	FS	29	119155
105	4V9P	P0A7U3	HS	18	P0A7U3	HS	29	128366
105	4WF1	P0A7U3	AS	18	P0A7U3	AS	29	121511
105	4WF1	P0A7U3	CS	18	P0A7U3	CS	29	113576
105	4WOI	P0A7U3	AS	18	P0A7U3	AS	29	112647
105	4WOI	P0A7U3	DS	18	P0A7U3	DS	29	119494
105	4WWW	P0A7U3	QS	17	P0A7U3	QS	28	1216897
105	4WWW	P0A7U3	XS	17	P0A7U3	XS	28	1275724
105	4YBB	P0A7U3	AS	18	P0A7U3	AS	29	125413
105	4YBB	P0A7U3	BS	18	P0A7U3	BS	29	121534
105	5AFI	P0A7U3	s	17	P0A7U3	s	28	121617
105	5H5U	P0A7U3	z	18	P0A7U3	z	29	124360
105	5IQR	P0A7U3	x	18	P0A7U3	x	29	116224
105	5IT8	P0A7U3	AS	18	P0A7U3	AS	29	121158
105	5IT8	P0A7U3	BS	18	P0A7U3	BS	29	122090
105	5J5B	P0A7U3	AS	18	P0A7U3	AS	29	122187
105	5J5B	P0A7U3	BS	18	P0A7U3	BS	29	122771
105	3JBV	P0A7U3	S	17	P0A7U3	S	28	135487
105	5J7L	P0A7U3	AS	18	P0A7U3	AS	29	122034
105	5J7L	P0A7U3	BS	18	P0A7U3	BS	29	123002
105	5J88	P0A7U3	AS	18	P0A7U3	AS	29	121733
105	5J88	P0A7U3	BS	18	P0A7U3	BS	29	121503
105	5J8A	P0A7U3	AS	18	P0A7U3	AS	29	121831
105	5J8A	P0A7U3	BS	18	P0A7U3	BS	29	122526
105	5J91	P0A7U3	AS	18	P0A7U3	AS	29	122190
105	5J91	P0A7U3	BS	18	P0A7U3	BS	29	122761
105	5JC9	P0A7U3	AS	18	P0A7U3	AS	29	122234
105	5JC9	P0A7U3	BS	18	P0A7U3	BS	29	122422
105	5JTE	P0A7U3	AS	18	P0A7U3	AS	29	117761
105	5JU8	P0A7U3	AS	18	P0A7U3	AS	29	117807
105	5KCR	P0A7U3	1s	18	P0A7U3	1s	29	116872
105	5KCS	P0A7U3	1s	17	P0A7U3	1s	28	119786
105	5KPS	P0A7U3	24	17	P0A7U3	24	28	112890
105	3JCD	P0A7U3	s	18	P0A7U3	s	29	119132
105	5KPV	P0A7U3	23	17	P0A7U3	23	28	119087
105	5KPW	P0A7U3	23	17	P0A7U3	23	28	110774
105	5KPX	P0A7U3	23	17	P0A7U3	23	28	117612
105	5L3P	P0A7U3	s	17	P0A7U3	s	28	118243
105	5LZA	P0A7U3	s	17	P0A7U3	s	28	113207
105	5LZD	P0A7U3	s	17	P0A7U3	s	28	121979
105	5LZE	P0A7U3	s	17	P0A7U3	s	28	115799
105	5MDV	P0A7U3	x	18	P0A7U3	x	29	118328
105	5MDW	P0A7U3	x	18	P0A7U3	x	29	117928
105	5MDY	P0A7U3	x	18	P0A7U3	x	29	117888
105	3JCE	P0A7U3	s	18	P0A7U3	s	29	113929
105	5MDZ	P0A7U3	x	18	P0A7U3	x	29	118640
105	5MGP	P0A7U3	s	17	P0A7U3	s	28	123142
105	5NP6	P0A7U3	V	17	P0A7U3	V	28	115984
105	5NWY	P0A7U3	I	18	P0A7U3	I	29	113936
105	5O2R	P0A7U3	s	17	P0A7U3	s	28	128293
105	5U4I	P0A7U3	s	18	P0A7U3	s	29	115872
105	5U9F	P0A7U3	S	17	P0A7U3	S	28	122123
105	5U9G	P0A7U3	S	17	P0A7U3	S	28	125293
105	5UYK	P0A7U3	S	17	P0A7U3	S	28	113667
105	5UYL	P0A7U3	S	17	P0A7U3	S	28	120176
105	3JCJ	P0A7U3	z	17	P0A7U3	z	28	117529
105	5UYM	P0A7U3	S	17	P0A7U3	S	28	122707
105	5UYN	P0A7U3	S	17	P0A7U3	S	28	112262
105	5UYP	P0A7U3	S	17	P0A7U3	S	28	130684
105	5UYQ	P0A7U3	S	17	P0A7U3	S	28	116927
105	5WDT	P0A7U3	s	17	P0A7U3	s	28	122761
105	5WE4	P0A7U3	s	17	P0A7U3	s	28	122269
105	5WE6	P0A7U3	s	17	P0A7U3	s	28	117962
105	5WFK	P0A7U3	s	17	P0A7U3	s	28	121293
105	6BU8	P0A7U3	S	17	P0A7U3	S	28	125147
105	6BY1	P0A7U3	AS	17	P0A7U3	AS	28	112069
105	6BY1	P0A7U3	BS	17	P0A7U3	BS	28	114799
105	4U1U	P0A7U3	AS	18	P0A7U3	AS	29	120613
105	4U1U	P0A7U3	CS	18	P0A7U3	CS	29	115446
105	6ENF	P0A7U3	s	17	P0A7U3	s	28	120240
105	6ENJ	P0A7U3	s	17	P0A7U3	s	28	122887
105	6ENU	P0A7U3	s	17	P0A7U3	s	28	125284
105	6GWT	P0A7U3	s	17	P0A7U3	s	28	121992
105	6GXM	P0A7U3	s	17	P0A7U3	s	28	121872
105	6GXN	P0A7U3	s	17	P0A7U3	s	28	122504
105	6GXO	P0A7U3	s	17	P0A7U3	s	28	122626
105	6GXP	P0A7U3	s	17	P0A7U3	s	28	122627
105	6H4N	P0A7U3	s	17	P0A7U3	s	28	123256
105	6HRM	P0A7U3	x	18	P0A7U3	x	29	113470
106	3J9Y	P0A7U3	s	20	P0A7U3	s	28	128581
106	4U1V	P0A7U3	AS	21	P0A7U3	AS	29	120990
106	4U1V	P0A7U3	CS	21	P0A7U3	CS	29	115199
106	6I7V	P0A7U3	AS	21	P0A7U3	AS	29	128412
106	6I7V	P0A7U3	BS	21	P0A7U3	BS	29	121254
106	6OFX	P0A7U3	X	20	P0A7U3	X	28	111435
106	6OG7	P0A7U3	X	20	P0A7U3	X	28	119506
106	6Q98	P0A7U3	x	21	P0A7U3	x	29	123214
106	6Q9A	P0A7U3	x	21	P0A7U3	x	29	124640
106	4U20	P0A7U3	AS	21	P0A7U3	AS	29	123647
106	4U20	P0A7U3	CS	21	P0A7U3	CS	29	116396
106	4U24	P0A7U3	AS	21	P0A7U3	AS	29	117901
106	4U24	P0A7U3	CS	21	P0A7U3	CS	29	114550
106	4U25	P0A7U3	AS	21	P0A7U3	AS	29	119840
106	4U25	P0A7U3	CS	21	P0A7U3	CS	29	117552
106	4U26	P0A7U3	AS	21	P0A7U3	AS	29	117772
106	4U26	P0A7U3	CS	21	P0A7U3	CS	29	115292
106	4U27	P0A7U3	AS	21	P0A7U3	AS	29	119699
106	4U27	P0A7U3	CS	21	P0A7U3	CS	29	117573
106	4V4H	P0A7U3	AS	20	P0A7U3	AS	28	120456
106	4V4H	P0A7U3	CS	20	P0A7U3	CS	28	125639
106	4V4Q	P0A7U3	AS	20	P0A7U3	AS	28	122812
106	4V4Q	P0A7U3	CS	20	P0A7U3	CS	28	126547
106	4V50	P0A7U3	AS	20	P0A7U3	AS	28	134411
106	4V50	P0A7U3	CS	20	P0A7U3	CS	28	117077
106	4V52	P0A7U3	AS	20	P0A7U3	AS	28	120026
106	4V52	P0A7U3	CS	20	P0A7U3	CS	28	120081
106	3J9Z	P0A7U3	SS	20	P0A7U3	SS	28	123807
106	4V53	P0A7U3	AS	20	P0A7U3	AS	28	121261
106	4V53	P0A7U3	CS	20	P0A7U3	CS	28	121324
106	4V54	P0A7U3	AS	20	P0A7U3	AS	28	123930
106	4V54	P0A7U3	CS	20	P0A7U3	CS	28	124040
106	4V55	P0A7U3	AS	20	P0A7U3	AS	28	124590
106	4V55	P0A7U3	CS	20	P0A7U3	CS	28	124598
106	4V56	P0A7U3	AS	20	P0A7U3	AS	28	106596
106	4V56	P0A7U3	CS	20	P0A7U3	CS	28	125957
106	4V57	P0A7U3	AS	20	P0A7U3	AS	28	116652
106	4V57	P0A7U3	CS	20	P0A7U3	CS	28	132087
106	4V5B	P0A7U3	BS	20	P0A7U3	BS	28	118281
106	4V5B	P0A7U3	DS	20	P0A7U3	DS	28	121226
106	4V5Y	P0A7U3	AS	20	P0A7U3	AS	28	119542
106	4V5Y	P0A7U3	CS	20	P0A7U3	CS	28	119520
106	4V64	P0A7U3	AS	20	P0A7U3	AS	28	125700
106	4V64	P0A7U3	CS	20	P0A7U3	CS	28	125621
106	4V6C	P0A7U3	AS	20	P0A7U3	AS	28	131620
106	4V6C	P0A7U3	CS	20	P0A7U3	CS	28	132255
106	4V6D	P0A7U3	AS	20	P0A7U3	AS	28	123487
106	4V6D	P0A7U3	CS	20	P0A7U3	CS	28	130573
106	3JA1	P0A7U3	SS	20	P0A7U3	SS	28	132345
106	4V6E	P0A7U3	AS	20	P0A7U3	AS	28	127124
106	4V6E	P0A7U3	CS	20	P0A7U3	CS	28	137485
106	4V7S	P0A7U3	AS	20	P0A7U3	AS	28	132035
106	4V7S	P0A7U3	CS	20	P0A7U3	CS	28	131919
106	4V7T	P0A7U3	AS	20	P0A7U3	AS	28	131592
106	4V7T	P0A7U3	CS	20	P0A7U3	CS	28	131928
106	4V7U	P0A7U3	AS	20	P0A7U3	AS	28	130065
106	4V7U	P0A7U3	CS	20	P0A7U3	CS	28	131398
106	4V7V	P0A7U3	AS	20	P0A7U3	AS	28	129691
106	4V7V	P0A7U3	CS	20	P0A7U3	CS	28	131543
106	4V85	P0A7U3	AS	20	P0A7U3	AS	28	128852
106	4V89	P0A7U3	AS	20	P0A7U3	AS	28	128161
106	4V9C	P0A7U3	AS	21	P0A7U3	AS	29	108065
106	4V9C	P0A7U3	CS	21	P0A7U3	CS	29	116817
106	4V9D	P0A7U3	AS	20	P0A7U3	AS	28	122303
106	4V9D	P0A7U3	BS	20	P0A7U3	BS	28	119233
106	4V9O	P0A7U3	BS	21	P0A7U3	BS	29	128418
106	4V9O	P0A7U3	DS	21	P0A7U3	DS	29	111278
106	4V9O	P0A7U3	FS	21	P0A7U3	FS	29	129099
106	4V9O	P0A7U3	HS	21	P0A7U3	HS	29	132525
106	3JBU	P0A7U3	S	20	P0A7U3	S	28	117972
106	4V9P	P0A7U3	BS	21	P0A7U3	BS	29	122512
106	4V9P	P0A7U3	DS	21	P0A7U3	DS	29	115256
106	4V9P	P0A7U3	FS	21	P0A7U3	FS	29	126666
106	4V9P	P0A7U3	HS	21	P0A7U3	HS	29	128887
106	4WF1	P0A7U3	AS	21	P0A7U3	AS	29	125857
106	4WF1	P0A7U3	CS	21	P0A7U3	CS	29	117626
106	4WOI	P0A7U3	AS	21	P0A7U3	AS	29	115920
106	4WOI	P0A7U3	DS	21	P0A7U3	DS	29	112254
106	4WWW	P0A7U3	QS	20	P0A7U3	QS	28	1337689
106	4WWW	P0A7U3	XS	20	P0A7U3	XS	28	1319131
106	4YBB	P0A7U3	AS	21	P0A7U3	AS	29	128660
106	4YBB	P0A7U3	BS	21	P0A7U3	BS	29	124319
106	5AFI	P0A7U3	s	20	P0A7U3	s	28	128584
106	5H5U	P0A7U3	z	21	P0A7U3	z	29	124857
106	5IQR	P0A7U3	x	21	P0A7U3	x	29	118586
106	5IT8	P0A7U3	AS	21	P0A7U3	AS	29	125609
106	5IT8	P0A7U3	BS	21	P0A7U3	BS	29	126223
106	5J5B	P0A7U3	AS	21	P0A7U3	AS	29	126595
106	5J5B	P0A7U3	BS	21	P0A7U3	BS	29	127061
106	3JBV	P0A7U3	S	20	P0A7U3	S	28	119336
106	5J7L	P0A7U3	AS	21	P0A7U3	AS	29	126834
106	5J7L	P0A7U3	BS	21	P0A7U3	BS	29	127451
106	5J88	P0A7U3	AS	21	P0A7U3	AS	29	124845
106	5J88	P0A7U3	BS	21	P0A7U3	BS	29	124875
106	5J8A	P0A7U3	AS	21	P0A7U3	AS	29	126720
106	5J8A	P0A7U3	BS	21	P0A7U3	BS	29	127138
106	5J91	P0A7U3	AS	21	P0A7U3	AS	29	126595
106	5J91	P0A7U3	BS	21	P0A7U3	BS	29	127063
106	5JC9	P0A7U3	AS	21	P0A7U3	AS	29	125486
106	5JC9	P0A7U3	BS	21	P0A7U3	BS	29	125479
106	5JTE	P0A7U3	AS	21	P0A7U3	AS	29	124433
106	5JU8	P0A7U3	AS	21	P0A7U3	AS	29	124557
106	5KCR	P0A7U3	1s	21	P0A7U3	1s	29	123250
106	5KCS	P0A7U3	1s	20	P0A7U3	1s	28	124808
106	5KPS	P0A7U3	24	20	P0A7U3	24	28	112858
106	3JCD	P0A7U3	s	21	P0A7U3	s	29	122656
106	5KPV	P0A7U3	23	20	P0A7U3	23	28	117554
106	5KPW	P0A7U3	23	20	P0A7U3	23	28	114007
106	5KPX	P0A7U3	23	20	P0A7U3	23	28	118059
106	5L3P	P0A7U3	s	20	P0A7U3	s	28	123797
106	5LZA	P0A7U3	s	20	P0A7U3	s	28	114671
106	5LZD	P0A7U3	s	20	P0A7U3	s	28	127409
106	5LZE	P0A7U3	s	20	P0A7U3	s	28	118862
106	5MDV	P0A7U3	x	21	P0A7U3	x	29	118724
106	5MDW	P0A7U3	x	21	P0A7U3	x	29	118648
106	5MDY	P0A7U3	x	21	P0A7U3	x	29	118243
106	3JCE	P0A7U3	s	21	P0A7U3	s	29	123719
106	5MDZ	P0A7U3	x	21	P0A7U3	x	29	119211
106	5MGP	P0A7U3	s	20	P0A7U3	s	28	119332
106	5NP6	P0A7U3	V	20	P0A7U3	V	28	120766
106	5NWY	P0A7U3	I	21	P0A7U3	I	29	117383
106	5O2R	P0A7U3	s	20	P0A7U3	s	28	133721
106	5U4I	P0A7U3	s	21	P0A7U3	s	29	119740
106	5U9F	P0A7U3	S	20	P0A7U3	S	28	122391
106	5U9G	P0A7U3	S	20	P0A7U3	S	28	120178
106	5UYK	P0A7U3	S	20	P0A7U3	S	28	116774
106	5UYL	P0A7U3	S	20	P0A7U3	S	28	118608
106	3JCJ	P0A7U3	z	20	P0A7U3	z	28	118145
106	5UYM	P0A7U3	S	20	P0A7U3	S	28	124528
106	5UYN	P0A7U3	S	20	P0A7U3	S	28	111334
106	5UYP	P0A7U3	S	20	P0A7U3	S	28	140110
106	5UYQ	P0A7U3	S	20	P0A7U3	S	28	126649
106	5WDT	P0A7U3	s	20	P0A7U3	s	28	127991
106	5WE4	P0A7U3	s	20	P0A7U3	s	28	127789
106	5WE6	P0A7U3	s	20	P0A7U3	s	28	125372
106	5WFK	P0A7U3	s	20	P0A7U3	s	28	126432
106	6BU8	P0A7U3	S	20	P0A7U3	S	28	128202
106	6BY1	P0A7U3	AS	20	P0A7U3	AS	28	107745
106	6BY1	P0A7U3	BS	20	P0A7U3	BS	28	114766
106	4U1U	P0A7U3	AS	21	P0A7U3	AS	29	122607
106	4U1U	P0A7U3	CS	21	P0A7U3	CS	29	116664
106	6ENF	P0A7U3	s	20	P0A7U3	s	28	127431
106	6ENJ	P0A7U3	s	20	P0A7U3	s	28	125052
106	6ENU	P0A7U3	s	20	P0A7U3	s	28	126663
106	6GWT	P0A7U3	s	20	P0A7U3	s	28	128605
106	6GXM	P0A7U3	s	20	P0A7U3	s	28	128864
106	6GXN	P0A7U3	s	20	P0A7U3	s	28	128945
106	6GXO	P0A7U3	s	20	P0A7U3	s	28	129652
106	6GXP	P0A7U3	s	20	P0A7U3	s	28	129530
106	6H4N	P0A7U3	s	20	P0A7U3	s	28	126756
106	6HRM	P0A7U3	x	21	P0A7U3	x	29	115564
107	3J9Y	P0A7V0	b	27	P0A7V0	b	44	120413
107	4U1V	P0A7V0	AB	28	P0A7V0	AB	45	119920
107	4U1V	P0A7V0	CB	28	P0A7V0	CB	45	122261
107	6HRM	P0A7V0	g	28	P0A7V0	g	45	116241
107	6I7V	P0A7V0	AB	28	P0A7V0	AB	45	116080
107	6I7V	P0A7V0	BB	28	P0A7V0	BB	45	120941
107	6OFX	P0A7V0	G	27	P0A7V0	G	44	125898
107	6OG7	P0A7V0	G	27	P0A7V0	G	44	120950
107	6Q97	P0A7V0	g	28	P0A7V0	g	45	115771
107	6Q98	P0A7V0	g	28	P0A7V0	g	45	114540
107	6Q9A	P0A7V0	g	28	P0A7V0	g	45	123681
107	4U20	P0A7V0	AB	28	P0A7V0	AB	45	119664
107	4U20	P0A7V0	CB	28	P0A7V0	CB	45	120589
107	4U24	P0A7V0	AB	28	P0A7V0	AB	45	119024
107	4U24	P0A7V0	CB	28	P0A7V0	CB	45	121909
107	4U25	P0A7V0	AB	28	P0A7V0	AB	45	119018
107	4U25	P0A7V0	CB	28	P0A7V0	CB	45	122902
107	4U26	P0A7V0	AB	28	P0A7V0	AB	45	118540
107	4U26	P0A7V0	CB	28	P0A7V0	CB	45	122067
107	4U27	P0A7V0	AB	28	P0A7V0	AB	45	119493
107	4U27	P0A7V0	CB	28	P0A7V0	CB	45	122753
107	4V4H	P0A7V0	AB	27	P0A7V0	AB	44	106032
107	4V4H	P0A7V0	CB	27	P0A7V0	CB	44	125004
107	4V4Q	P0A7V0	AB	27	P0A7V0	AB	44	108070
107	4V4Q	P0A7V0	CB	27	P0A7V0	CB	44	124285
107	4V50	P0A7V0	AB	27	P0A7V0	AB	44	121016
107	4V50	P0A7V0	CB	27	P0A7V0	CB	44	106692
107	4V52	P0A7V0	AB	27	P0A7V0	AB	44	122463
107	4V52	P0A7V0	CB	27	P0A7V0	CB	44	122384
107	3J9Z	P0A7V0	SB	27	P0A7V0	SB	44	127177
107	4V53	P0A7V0	AB	27	P0A7V0	AB	44	120511
107	4V53	P0A7V0	CB	27	P0A7V0	CB	44	120486
107	4V54	P0A7V0	AB	27	P0A7V0	AB	44	118403
107	4V54	P0A7V0	CB	27	P0A7V0	CB	44	118555
107	4V55	P0A7V0	AB	27	P0A7V0	AB	44	116978
107	4V55	P0A7V0	CB	27	P0A7V0	CB	44	117006
107	4V56	P0A7V0	AB	27	P0A7V0	AB	44	125645
107	4V56	P0A7V0	CB	27	P0A7V0	CB	44	113597
107	4V57	P0A7V0	AB	27	P0A7V0	AB	44	126982
107	4V57	P0A7V0	CB	27	P0A7V0	CB	44	125252
107	4V5B	P0A7V0	BB	27	P0A7V0	BB	44	117971
107	4V5B	P0A7V0	DB	27	P0A7V0	DB	44	120475
107	4V5Y	P0A7V0	AB	27	P0A7V0	AB	44	120532
107	4V5Y	P0A7V0	CB	27	P0A7V0	CB	44	120643
107	4V64	P0A7V0	AB	27	P0A7V0	AB	44	116279
107	4V64	P0A7V0	CB	27	P0A7V0	CB	44	116337
107	4V6C	P0A7V0	AB	27	P0A7V0	AB	44	112276
107	4V6C	P0A7V0	CB	27	P0A7V0	CB	44	125706
107	4V6D	P0A7V0	AB	27	P0A7V0	AB	44	105416
107	4V6D	P0A7V0	CB	27	P0A7V0	CB	44	135946
107	3JA1	P0A7V0	SB	27	P0A7V0	SB	44	115054
107	4V6E	P0A7V0	AB	27	P0A7V0	AB	44	106210
107	4V6E	P0A7V0	CB	27	P0A7V0	CB	44	131491
107	4V7S	P0A7V0	AB	27	P0A7V0	AB	44	112866
107	4V7S	P0A7V0	CB	27	P0A7V0	CB	44	125832
107	4V7T	P0A7V0	AB	27	P0A7V0	AB	44	112853
107	4V7T	P0A7V0	CB	27	P0A7V0	CB	44	126192
107	4V7U	P0A7V0	AB	27	P0A7V0	AB	44	115490
107	4V7U	P0A7V0	CB	27	P0A7V0	CB	44	127366
107	4V7V	P0A7V0	AB	27	P0A7V0	AB	44	114390
107	4V7V	P0A7V0	CB	27	P0A7V0	CB	44	126246
107	4V85	P0A7V0	AB	27	P0A7V0	AB	44	113655
107	4V89	P0A7V0	AB	27	P0A7V0	AB	44	113360
107	4V9C	P0A7V0	AB	28	P0A7V0	AB	45	116195
107	4V9C	P0A7V0	CB	28	P0A7V0	CB	45	121530
107	4V9D	P0A7V0	AB	27	P0A7V0	AB	44	121730
107	4V9D	P0A7V0	BB	27	P0A7V0	BB	44	118012
107	4V9O	P0A7V0	BB	27	P0A7V0	BB	44	116127
107	4V9O	P0A7V0	DB	27	P0A7V0	DB	44	121000
107	4V9O	P0A7V0	FB	27	P0A7V0	FB	44	120564
107	4V9O	P0A7V0	HB	27	P0A7V0	HB	44	115884
107	3JBU	P0A7V0	B	27	P0A7V0	B	44	125853
107	4V9P	P0A7V0	BB	27	P0A7V0	BB	44	115703
107	4V9P	P0A7V0	DB	27	P0A7V0	DB	44	112189
107	4V9P	P0A7V0	FB	27	P0A7V0	FB	44	115647
107	4V9P	P0A7V0	HB	27	P0A7V0	HB	44	120298
107	4WF1	P0A7V0	AB	28	P0A7V0	AB	45	118369
107	4WF1	P0A7V0	CB	28	P0A7V0	CB	45	118054
107	4WOI	P0A7V0	AB	28	P0A7V0	AB	45	121355
107	4WOI	P0A7V0	DB	28	P0A7V0	DB	45	115146
107	4WWW	P0A7V0	QB	27	P0A7V0	QB	44	1152962
107	4WWW	P0A7V0	XB	27	P0A7V0	XB	44	1258589
107	4YBB	P0A7V0	AB	28	P0A7V0	AB	45	115575
107	4YBB	P0A7V0	BB	28	P0A7V0	BB	45	114554
107	5AFI	P0A7V0	b	27	P0A7V0	b	44	120411
107	5H5U	P0A7V0	i	28	P0A7V0	i	45	114666
107	5IQR	P0A7V0	g	28	P0A7V0	g	45	108829
107	5IT8	P0A7V0	AB	28	P0A7V0	AB	45	118621
107	5IT8	P0A7V0	BB	28	P0A7V0	BB	45	118248
107	5J5B	P0A7V0	AB	28	P0A7V0	AB	45	116396
107	5J5B	P0A7V0	BB	28	P0A7V0	BB	45	116281
107	3JBV	P0A7V0	B	27	P0A7V0	B	44	127044
107	5J7L	P0A7V0	AB	28	P0A7V0	AB	45	117459
107	5J7L	P0A7V0	BB	28	P0A7V0	BB	45	117305
107	5J88	P0A7V0	AB	28	P0A7V0	AB	45	121958
107	5J88	P0A7V0	BB	28	P0A7V0	BB	45	121646
107	5J8A	P0A7V0	AB	28	P0A7V0	AB	45	118472
107	5J8A	P0A7V0	BB	28	P0A7V0	BB	45	118153
107	5J91	P0A7V0	AB	28	P0A7V0	AB	45	116407
107	5J91	P0A7V0	BB	28	P0A7V0	BB	45	116279
107	5JC9	P0A7V0	AB	28	P0A7V0	AB	45	118791
107	5JC9	P0A7V0	BB	28	P0A7V0	BB	45	118706
107	5JTE	P0A7V0	AB	28	P0A7V0	AB	45	123914
107	5JU8	P0A7V0	AB	28	P0A7V0	AB	45	123772
107	5KCR	P0A7V0	1b	28	P0A7V0	1b	45	122511
107	5KCS	P0A7V0	1b	27	P0A7V0	1b	44	127715
107	5KPS	P0A7V0	7	27	P0A7V0	7	44	120306
107	3JCD	P0A7V0	b	27	P0A7V0	b	44	114657
107	5KPV	P0A7V0	6	27	P0A7V0	6	44	119302
107	5KPW	P0A7V0	6	27	P0A7V0	6	44	120608
107	5KPX	P0A7V0	6	27	P0A7V0	6	44	110648
107	5L3P	P0A7V0	b	27	P0A7V0	b	44	128102
107	5LZA	P0A7V0	b	27	P0A7V0	b	44	122042
107	5LZD	P0A7V0	b	27	P0A7V0	b	44	128517
107	5LZE	P0A7V0	b	27	P0A7V0	b	44	115707
107	5MDV	P0A7V0	g	28	P0A7V0	g	45	116339
107	5MDW	P0A7V0	g	28	P0A7V0	g	45	116047
107	5MDY	P0A7V0	g	28	P0A7V0	g	45	117436
107	3JCE	P0A7V0	b	27	P0A7V0	b	44	118169
107	5MDZ	P0A7V0	g	28	P0A7V0	g	45	116380
107	5MGP	P0A7V0	b	27	P0A7V0	b	44	118051
107	5NP6	P0A7V0	E	27	P0A7V0	E	44	123621
107	5NWY	P0A7V0	1	28	P0A7V0	1	45	118546
107	5O2R	P0A7V0	b	27	P0A7V0	b	44	119714
107	5U4I	P0A7V0	b	28	P0A7V0	b	45	119275
107	5U9F	P0A7V0	B	27	P0A7V0	B	44	117284
107	5U9G	P0A7V0	B	27	P0A7V0	B	44	129124
107	5UYK	P0A7V0	B	27	P0A7V0	B	44	121435
107	5UYL	P0A7V0	B	27	P0A7V0	B	44	115958
107	3JCJ	P0A7V0	j	27	P0A7V0	j	44	113961
107	5UYM	P0A7V0	B	27	P0A7V0	B	44	121519
107	5UYN	P0A7V0	B	27	P0A7V0	B	44	112002
107	5UYP	P0A7V0	B	27	P0A7V0	B	44	126995
107	5UYQ	P0A7V0	B	27	P0A7V0	B	44	124951
107	5WDT	P0A7V0	b	27	P0A7V0	b	44	121173
107	5WE4	P0A7V0	b	27	P0A7V0	b	44	121036
107	5WE6	P0A7V0	b	27	P0A7V0	b	44	122779
107	5WFK	P0A7V0	b	27	P0A7V0	b	44	120986
107	6BU8	P0A7V0	B	27	P0A7V0	B	44	121977
107	6BY1	P0A7V0	AB	27	P0A7V0	AB	44	128539
107	6BY1	P0A7V0	BB	27	P0A7V0	BB	44	114492
107	4U1U	P0A7V0	AB	28	P0A7V0	AB	45	120282
107	4U1U	P0A7V0	CB	28	P0A7V0	CB	45	120547
107	6C4I	P0A7V0	b	28	P0A7V0	b	45	118814
107	6ENF	P0A7V0	b	27	P0A7V0	b	44	112746
107	6ENJ	P0A7V0	b	27	P0A7V0	b	44	118224
107	6ENU	P0A7V0	b	27	P0A7V0	b	44	107341
107	6GWT	P0A7V0	b	27	P0A7V0	b	44	125150
107	6GXM	P0A7V0	b	27	P0A7V0	b	44	125147
107	6GXN	P0A7V0	b	27	P0A7V0	b	44	124943
107	6GXO	P0A7V0	b	27	P0A7V0	b	44	124995
107	6GXP	P0A7V0	b	27	P0A7V0	b	44	124691
107	6H4N	P0A7V0	b	27	P0A7V0	b	44	125710
108	3J9Y	P0A7V0	b	111	P0A7V0	b	114	53508
108	4U1V	P0A7V0	AB	112	P0A7V0	AB	115	54488
108	4U1V	P0A7V0	CB	112	P0A7V0	CB	115	61379
108	6HRM	P0A7V0	g	112	P0A7V0	g	115	49433
108	6I7V	P0A7V0	AB	112	P0A7V0	AB	115	53254
108	6I7V	P0A7V0	BB	112	P0A7V0	BB	115	54125
108	6OFX	P0A7V0	G	111	P0A7V0	G	114	48946
108	6OG7	P0A7V0	G	111	P0A7V0	G	114	50427
108	6Q97	P0A7V0	g	112	P0A7V0	g	115	62106
108	6Q98	P0A7V0	g	112	P0A7V0	g	115	52260
108	6Q9A	P0A7V0	g	112	P0A7V0	g	115	51031
108	4U20	P0A7V0	AB	112	P0A7V0	AB	115	54619
108	4U20	P0A7V0	CB	112	P0A7V0	CB	115	59593
108	4U24	P0A7V0	AB	112	P0A7V0	AB	115	54972
108	4U24	P0A7V0	CB	112	P0A7V0	CB	115	54399
108	4U25	P0A7V0	AB	112	P0A7V0	AB	115	54688
108	4U25	P0A7V0	CB	112	P0A7V0	CB	115	55532
108	4U26	P0A7V0	AB	112	P0A7V0	AB	115	54843
108	4U26	P0A7V0	CB	112	P0A7V0	CB	115	54163
108	4U27	P0A7V0	AB	112	P0A7V0	AB	115	54746
108	4U27	P0A7V0	CB	112	P0A7V0	CB	115	55459
108	4V4H	P0A7V0	AB	111	P0A7V0	AB	114	50110
108	4V4H	P0A7V0	CB	111	P0A7V0	CB	114	49687
108	4V4Q	P0A7V0	AB	111	P0A7V0	AB	114	50969
108	4V4Q	P0A7V0	CB	111	P0A7V0	CB	114	48433
108	4V50	P0A7V0	AB	111	P0A7V0	AB	114	53834
108	4V50	P0A7V0	CB	111	P0A7V0	CB	114	68875
108	4V52	P0A7V0	AB	111	P0A7V0	AB	114	49230
108	4V52	P0A7V0	CB	111	P0A7V0	CB	114	49145
108	3J9Z	P0A7V0	SB	111	P0A7V0	SB	114	52102
108	4V53	P0A7V0	AB	111	P0A7V0	AB	114	48253
108	4V53	P0A7V0	CB	111	P0A7V0	CB	114	48281
108	4V54	P0A7V0	AB	111	P0A7V0	AB	114	50185
108	4V54	P0A7V0	CB	111	P0A7V0	CB	114	50196
108	4V55	P0A7V0	AB	111	P0A7V0	AB	114	48392
108	4V55	P0A7V0	CB	111	P0A7V0	CB	114	48252
108	4V56	P0A7V0	AB	111	P0A7V0	AB	114	60310
108	4V56	P0A7V0	CB	111	P0A7V0	CB	114	47457
108	4V57	P0A7V0	AB	111	P0A7V0	AB	114	50931
108	4V57	P0A7V0	CB	111	P0A7V0	CB	114	48612
108	4V5B	P0A7V0	BB	111	P0A7V0	BB	114	44478
108	4V5B	P0A7V0	DB	111	P0A7V0	DB	114	53057
108	4V5Y	P0A7V0	AB	111	P0A7V0	AB	114	49922
108	4V5Y	P0A7V0	CB	111	P0A7V0	CB	114	50077
108	4V64	P0A7V0	AB	111	P0A7V0	AB	114	50221
108	4V64	P0A7V0	CB	111	P0A7V0	CB	114	50025
108	4V6C	P0A7V0	AB	111	P0A7V0	AB	114	48860
108	4V6C	P0A7V0	CB	111	P0A7V0	CB	114	50089
108	4V6D	P0A7V0	AB	111	P0A7V0	AB	114	50272
108	4V6D	P0A7V0	CB	111	P0A7V0	CB	114	47342
108	3JA1	P0A7V0	SB	111	P0A7V0	SB	114	58007
108	4V6E	P0A7V0	AB	111	P0A7V0	AB	114	50037
108	4V6E	P0A7V0	CB	111	P0A7V0	CB	114	50076
108	4V7S	P0A7V0	AB	111	P0A7V0	AB	114	49321
108	4V7S	P0A7V0	CB	111	P0A7V0	CB	114	50971
108	4V7T	P0A7V0	AB	111	P0A7V0	AB	114	50118
108	4V7T	P0A7V0	CB	111	P0A7V0	CB	114	50896
108	4V7U	P0A7V0	AB	111	P0A7V0	AB	114	49289
108	4V7U	P0A7V0	CB	111	P0A7V0	CB	114	54090
108	4V7V	P0A7V0	AB	111	P0A7V0	AB	114	49335
108	4V7V	P0A7V0	CB	111	P0A7V0	CB	114	51165
108	4V85	P0A7V0	AB	111	P0A7V0	AB	114	54024
108	4V89	P0A7V0	AB	111	P0A7V0	AB	114	51923
108	4V9C	P0A7V0	AB	112	P0A7V0	AB	115	58671
108	4V9C	P0A7V0	CB	112	P0A7V0	CB	115	57185
108	4V9D	P0A7V0	AB	111	P0A7V0	AB	114	51629
108	4V9D	P0A7V0	BB	111	P0A7V0	BB	114	58785
108	4V9O	P0A7V0	BB	111	P0A7V0	BB	114	51883
108	4V9O	P0A7V0	DB	111	P0A7V0	DB	114	51122
108	4V9O	P0A7V0	FB	111	P0A7V0	FB	114	50682
108	4V9O	P0A7V0	HB	111	P0A7V0	HB	114	55408
108	3JBU	P0A7V0	B	111	P0A7V0	B	114	50137
108	4V9P	P0A7V0	BB	111	P0A7V0	BB	114	54127
108	4V9P	P0A7V0	DB	111	P0A7V0	DB	114	53714
108	4V9P	P0A7V0	FB	111	P0A7V0	FB	114	51056
108	4V9P	P0A7V0	HB	111	P0A7V0	HB	114	50902
108	4WF1	P0A7V0	AB	112	P0A7V0	AB	115	54080
108	4WF1	P0A7V0	CB	112	P0A7V0	CB	115	56903
108	4WOI	P0A7V0	AB	112	P0A7V0	AB	115	53969
108	4WOI	P0A7V0	DB	112	P0A7V0	DB	115	53587
108	4WWW	P0A7V0	QB	111	P0A7V0	QB	114	505369
108	4WWW	P0A7V0	XB	111	P0A7V0	XB	114	498538
108	4YBB	P0A7V0	AB	112	P0A7V0	AB	115	53277
108	4YBB	P0A7V0	BB	112	P0A7V0	BB	115	53152
108	5AFI	P0A7V0	b	111	P0A7V0	b	114	53509
108	5H5U	P0A7V0	i	112	P0A7V0	i	115	51578
108	5IQR	P0A7V0	g	112	P0A7V0	g	115	50408
108	5IT8	P0A7V0	AB	112	P0A7V0	AB	115	53407
108	5IT8	P0A7V0	BB	112	P0A7V0	BB	115	53483
108	5J5B	P0A7V0	AB	112	P0A7V0	AB	115	52889
108	5J5B	P0A7V0	BB	112	P0A7V0	BB	115	53076
108	3JBV	P0A7V0	B	111	P0A7V0	B	114	52061
108	5J7L	P0A7V0	AB	112	P0A7V0	AB	115	52927
108	5J7L	P0A7V0	BB	112	P0A7V0	BB	115	53063
108	5J88	P0A7V0	AB	112	P0A7V0	AB	115	53499
108	5J88	P0A7V0	BB	112	P0A7V0	BB	115	53472
108	5J8A	P0A7V0	AB	112	P0A7V0	AB	115	53688
108	5J8A	P0A7V0	BB	112	P0A7V0	BB	115	53785
108	5J91	P0A7V0	AB	112	P0A7V0	AB	115	52880
108	5J91	P0A7V0	BB	112	P0A7V0	BB	115	53072
108	5JC9	P0A7V0	AB	112	P0A7V0	AB	115	53269
108	5JC9	P0A7V0	BB	112	P0A7V0	BB	115	53451
108	5JTE	P0A7V0	AB	112	P0A7V0	AB	115	50322
108	5JU8	P0A7V0	AB	112	P0A7V0	AB	115	50618
108	5KCR	P0A7V0	1b	112	P0A7V0	1b	115	49318
108	5KCS	P0A7V0	1b	111	P0A7V0	1b	114	53249
108	5KPS	P0A7V0	7	111	P0A7V0	7	114	48175
108	3JCD	P0A7V0	b	111	P0A7V0	b	114	48526
108	5KPV	P0A7V0	6	111	P0A7V0	6	114	52373
108	5KPW	P0A7V0	6	111	P0A7V0	6	114	52674
108	5KPX	P0A7V0	6	111	P0A7V0	6	114	53869
108	5L3P	P0A7V0	b	111	P0A7V0	b	114	52239
108	5LZA	P0A7V0	b	111	P0A7V0	b	114	49700
108	5LZD	P0A7V0	b	111	P0A7V0	b	114	52957
108	5LZE	P0A7V0	b	111	P0A7V0	b	114	48484
108	5MDV	P0A7V0	g	112	P0A7V0	g	115	50437
108	5MDW	P0A7V0	g	112	P0A7V0	g	115	50442
108	5MDY	P0A7V0	g	112	P0A7V0	g	115	50465
108	3JCE	P0A7V0	b	111	P0A7V0	b	114	51623
108	5MDZ	P0A7V0	g	112	P0A7V0	g	115	50454
108	5MGP	P0A7V0	b	111	P0A7V0	b	114	46279
108	5NP6	P0A7V0	E	111	P0A7V0	E	114	49068
108	5NWY	P0A7V0	1	112	P0A7V0	1	115	51781
108	5O2R	P0A7V0	b	111	P0A7V0	b	114	51927
108	5U4I	P0A7V0	b	112	P0A7V0	b	115	50547
108	5U9F	P0A7V0	B	111	P0A7V0	B	114	46665
108	5U9G	P0A7V0	B	111	P0A7V0	B	114	49413
108	5UYK	P0A7V0	B	111	P0A7V0	B	114	52171
108	5UYL	P0A7V0	B	111	P0A7V0	B	114	48516
108	3JCJ	P0A7V0	j	111	P0A7V0	j	114	53191
108	5UYM	P0A7V0	B	111	P0A7V0	B	114	51167
108	5UYN	P0A7V0	B	111	P0A7V0	B	114	53181
108	5UYP	P0A7V0	B	111	P0A7V0	B	114	50647
108	5UYQ	P0A7V0	B	111	P0A7V0	B	114	50328
108	5WDT	P0A7V0	b	111	P0A7V0	b	114	51531
108	5WE4	P0A7V0	b	111	P0A7V0	b	114	51440
108	5WE6	P0A7V0	b	111	P0A7V0	b	114	48737
108	5WFK	P0A7V0	b	111	P0A7V0	b	114	50979
108	6BU8	P0A7V0	B	111	P0A7V0	B	114	48305
108	6BY1	P0A7V0	AB	111	P0A7V0	AB	114	49217
108	6BY1	P0A7V0	BB	111	P0A7V0	BB	114	53083
108	4U1U	P0A7V0	AB	112	P0A7V0	AB	115	53700
108	4U1U	P0A7V0	CB	112	P0A7V0	CB	115	59145
108	6C4I	P0A7V0	b	112	P0A7V0	b	115	50442
108	6ENF	P0A7V0	b	111	P0A7V0	b	114	49888
108	6ENJ	P0A7V0	b	111	P0A7V0	b	114	47658
108	6ENU	P0A7V0	b	111	P0A7V0	b	114	49207
108	6GWT	P0A7V0	b	111	P0A7V0	b	114	51476
108	6GXM	P0A7V0	b	111	P0A7V0	b	114	51474
108	6GXN	P0A7V0	b	111	P0A7V0	b	114	51438
108	6GXO	P0A7V0	b	111	P0A7V0	b	114	51533
108	6GXP	P0A7V0	b	111	P0A7V0	b	114	51423
108	6H4N	P0A7V0	b	111	P0A7V0	b	114	53059
11	3J7Z	P0A7J3	5	37	P0A7J3	5	105	144506
11	4V9P	P0A7J3	A5	37	P0A7J3	A5	105	143646
11	4V9P	P0A7J3	E5	37	P0A7J3	E5	105	145282
11	4YBB	P0A7J3	DI	37	P0A7J3	DI	105	109586
11	5ADY	P0A7J3	7	37	P0A7J3	7	105	133218
11	5AFI	P0A7J3	5	37	P0A7J3	5	105	130981
11	5GAD	P0A7J3	I	37	P0A7J3	I	105	113281
11	5GAE	P0A7J3	I	37	P0A7J3	I	105	106289
11	5GAF	P0A7J3	I	37	P0A7J3	I	105	113284
11	5GAG	P0A7J3	I	37	P0A7J3	I	105	109916
11	5GAH	P0A7J3	I	37	P0A7J3	I	105	113294
11	5H5U	P0A7J3	I	37	P0A7J3	I	105	126471
11	3J9Y	P0A7J3	5	37	P0A7J3	5	105	130983
11	5IQR	P0A7J3	H	37	P0A7J3	H	105	132255
11	5IT8	P0A7J3	DI	37	P0A7J3	DI	105	112253
11	5J5B	P0A7J3	DI	37	P0A7J3	DI	105	113278
11	5J7L	P0A7J3	DI	37	P0A7J3	DI	105	114061
11	5J88	P0A7J3	DI	37	P0A7J3	DI	105	112435
11	5J8A	P0A7J3	DI	37	P0A7J3	DI	105	113263
11	5J91	P0A7J3	DI	37	P0A7J3	DI	105	113274
11	5JC9	P0A7J3	DI	37	P0A7J3	DI	105	113313
11	5KCR	P0A7J3	1J	37	P0A7J3	1J	105	109816
11	5KCS	P0A7J3	1J	37	P0A7J3	1J	105	128841
11	3J9Z	P0A7J3	LD	36	P0A7J3	LD	104	129510
11	5KPS	P0A7J3	H	37	P0A7J3	H	105	140574
11	5KPV	P0A7J3	G	37	P0A7J3	G	105	102598
11	5KPW	P0A7J3	G	37	P0A7J3	G	105	112046
11	5KPX	P0A7J3	G	37	P0A7J3	G	105	120930
11	5L3P	P0A7J3	J	37	P0A7J3	J	105	126725
11	5MDV	P0A7J3	H	37	P0A7J3	H	105	124243
11	5MDW	P0A7J3	H	37	P0A7J3	H	105	121394
11	5MDY	P0A7J3	H	37	P0A7J3	H	105	119502
11	5MDZ	P0A7J3	H	37	P0A7J3	H	105	119879
11	5NP6	P0A7J3	3	37	P0A7J3	3	105	110289
11	3JA1	P0A7J3	LJ	36	P0A7J3	LJ	104	141734
11	5O2R	P0A7J3	5	37	P0A7J3	5	105	121529
11	5U9F	P0A7J3	10	37	P0A7J3	10	105	130575
11	5U9G	P0A7J3	10	37	P0A7J3	10	105	137749
11	5UYK	P0A7J3	10	37	P0A7J3	10	105	129611
11	5UYL	P0A7J3	10	37	P0A7J3	10	105	119031
11	5UYM	P0A7J3	10	37	P0A7J3	10	105	137600
11	5UYN	P0A7J3	10	37	P0A7J3	10	105	122238
11	5UYP	P0A7J3	10	37	P0A7J3	10	105	134931
11	5UYQ	P0A7J3	10	37	P0A7J3	10	105	134712
11	5WDT	P0A7J3	5	37	P0A7J3	5	105	121099
11	3JCJ	P0A7J3	e	37	P0A7J3	e	105	137021
11	5WE4	P0A7J3	5	37	P0A7J3	5	105	118585
11	5WE6	P0A7J3	5	37	P0A7J3	5	105	121310
11	5WFK	P0A7J3	5	37	P0A7J3	5	105	121403
11	6BU8	P0A7J3	10	37	P0A7J3	10	105	134541
11	6BY1	P0A7J3	C5	37	P0A7J3	C5	105	125840
11	6C4I	P0A7J3	I	37	P0A7J3	I	105	119226
11	6GWT	P0A7J3	5	37	P0A7J3	5	105	122251
11	6GXM	P0A7J3	5	37	P0A7J3	5	105	122350
11	6GXN	P0A7J3	5	37	P0A7J3	5	105	122581
11	6GXO	P0A7J3	5	37	P0A7J3	5	105	122402
11	4UY8	P0A7J3	5	37	P0A7J3	5	105	144492
11	6GXP	P0A7J3	5	37	P0A7J3	5	105	122190
11	6HRM	P0A7J3	H	37	P0A7J3	H	105	124478
11	6I0Y	P0A7J3	5	37	P0A7J3	5	105	144486
11	6Q97	P0A7J3	H	37	P0A7J3	H	105	118845
11	6Q98	P0A7J3	H	37	P0A7J3	H	105	137936
11	6Q9A	P0A7J3	H	37	P0A7J3	H	105	115139
11	4V85	P0A7J3	BH	37	P0A7J3	BH	105	150395
11	4V89	P0A7J3	BH	37	P0A7J3	BH	105	148341
11	4V9O	P0A7J3	A5	37	P0A7J3	A5	105	144507
11	4V9O	P0A7J3	C5	37	P0A7J3	C5	105	143074
11	4V9O	P0A7J3	E5	37	P0A7J3	E5	105	141666
109	3J9Y	P0A7V0	b	104	P0A7V0	b	111	108509
109	4U1V	P0A7V0	AB	105	P0A7V0	AB	112	115325
109	4U1V	P0A7V0	CB	105	P0A7V0	CB	112	112762
109	6HRM	P0A7V0	g	105	P0A7V0	g	112	107494
109	6I7V	P0A7V0	AB	105	P0A7V0	AB	112	115265
109	6I7V	P0A7V0	BB	105	P0A7V0	BB	112	111212
109	6OFX	P0A7V0	G	104	P0A7V0	G	111	112558
109	6OG7	P0A7V0	G	104	P0A7V0	G	111	115571
109	6Q97	P0A7V0	g	105	P0A7V0	g	112	111221
109	6Q98	P0A7V0	g	105	P0A7V0	g	112	110202
109	6Q9A	P0A7V0	g	105	P0A7V0	g	112	108923
109	4U20	P0A7V0	AB	105	P0A7V0	AB	112	114966
109	4U20	P0A7V0	CB	105	P0A7V0	CB	112	114458
109	4U24	P0A7V0	AB	105	P0A7V0	AB	112	114410
109	4U24	P0A7V0	CB	105	P0A7V0	CB	112	115722
109	4U25	P0A7V0	AB	105	P0A7V0	AB	112	117608
109	4U25	P0A7V0	CB	105	P0A7V0	CB	112	114557
109	4U26	P0A7V0	AB	105	P0A7V0	AB	112	113739
109	4U26	P0A7V0	CB	105	P0A7V0	CB	112	115751
109	4U27	P0A7V0	AB	105	P0A7V0	AB	112	117321
109	4U27	P0A7V0	CB	105	P0A7V0	CB	112	113860
109	4V4H	P0A7V0	AB	104	P0A7V0	AB	111	119648
109	4V4H	P0A7V0	CB	104	P0A7V0	CB	111	110413
109	4V4Q	P0A7V0	AB	104	P0A7V0	AB	111	119833
109	4V4Q	P0A7V0	CB	104	P0A7V0	CB	111	110192
109	4V50	P0A7V0	AB	104	P0A7V0	AB	111	111763
109	4V50	P0A7V0	CB	104	P0A7V0	CB	111	119854
109	4V52	P0A7V0	AB	104	P0A7V0	AB	111	113448
109	4V52	P0A7V0	CB	104	P0A7V0	CB	111	113339
109	3J9Z	P0A7V0	SB	104	P0A7V0	SB	111	111817
109	4V53	P0A7V0	AB	104	P0A7V0	AB	111	112918
109	4V53	P0A7V0	CB	104	P0A7V0	CB	111	112760
109	4V54	P0A7V0	AB	104	P0A7V0	AB	111	115733
109	4V54	P0A7V0	CB	104	P0A7V0	CB	111	115514
109	4V55	P0A7V0	AB	104	P0A7V0	AB	111	113322
109	4V55	P0A7V0	CB	104	P0A7V0	CB	111	113308
109	4V56	P0A7V0	AB	104	P0A7V0	AB	111	115660
109	4V56	P0A7V0	CB	104	P0A7V0	CB	111	118386
109	4V57	P0A7V0	AB	104	P0A7V0	AB	111	121802
109	4V57	P0A7V0	CB	104	P0A7V0	CB	111	117698
109	4V5B	P0A7V0	BB	104	P0A7V0	BB	111	116829
109	4V5B	P0A7V0	DB	104	P0A7V0	DB	111	110892
109	4V5Y	P0A7V0	AB	104	P0A7V0	AB	111	115910
109	4V5Y	P0A7V0	CB	104	P0A7V0	CB	111	115980
109	4V64	P0A7V0	AB	104	P0A7V0	AB	111	112838
109	4V64	P0A7V0	CB	104	P0A7V0	CB	111	112860
109	4V6C	P0A7V0	AB	104	P0A7V0	AB	111	114568
109	4V6C	P0A7V0	CB	104	P0A7V0	CB	111	111153
109	4V6D	P0A7V0	AB	104	P0A7V0	AB	111	117327
109	4V6D	P0A7V0	CB	104	P0A7V0	CB	111	113798
109	3JA1	P0A7V0	SB	104	P0A7V0	SB	111	113464
109	4V6E	P0A7V0	AB	104	P0A7V0	AB	111	114635
109	4V6E	P0A7V0	CB	104	P0A7V0	CB	111	115874
109	4V7S	P0A7V0	AB	104	P0A7V0	AB	111	117199
109	4V7S	P0A7V0	CB	104	P0A7V0	CB	111	114934
109	4V7T	P0A7V0	AB	104	P0A7V0	AB	111	116995
109	4V7T	P0A7V0	CB	104	P0A7V0	CB	111	115655
109	4V7U	P0A7V0	AB	104	P0A7V0	AB	111	113236
109	4V7U	P0A7V0	CB	104	P0A7V0	CB	111	110361
109	4V7V	P0A7V0	AB	104	P0A7V0	AB	111	119962
109	4V7V	P0A7V0	CB	104	P0A7V0	CB	111	118203
109	4V85	P0A7V0	AB	104	P0A7V0	AB	111	113035
109	4V89	P0A7V0	AB	104	P0A7V0	AB	111	112305
109	4V9C	P0A7V0	AB	105	P0A7V0	AB	112	114252
109	4V9C	P0A7V0	CB	105	P0A7V0	CB	112	131888
109	4V9D	P0A7V0	AB	104	P0A7V0	AB	111	111985
109	4V9D	P0A7V0	BB	104	P0A7V0	BB	111	113025
109	4V9O	P0A7V0	BB	104	P0A7V0	BB	111	114870
109	4V9O	P0A7V0	DB	104	P0A7V0	DB	111	110981
109	4V9O	P0A7V0	FB	104	P0A7V0	FB	111	115115
109	4V9O	P0A7V0	HB	104	P0A7V0	HB	111	116612
109	3JBU	P0A7V0	B	104	P0A7V0	B	111	118010
109	4V9P	P0A7V0	BB	104	P0A7V0	BB	111	112725
109	4V9P	P0A7V0	DB	104	P0A7V0	DB	111	112376
109	4V9P	P0A7V0	FB	104	P0A7V0	FB	111	112111
109	4V9P	P0A7V0	HB	104	P0A7V0	HB	111	115771
109	4WF1	P0A7V0	AB	105	P0A7V0	AB	112	114277
109	4WF1	P0A7V0	CB	105	P0A7V0	CB	112	111356
109	4WOI	P0A7V0	AB	105	P0A7V0	AB	112	130233
109	4WOI	P0A7V0	DB	105	P0A7V0	DB	112	112653
109	4WWW	P0A7V0	QB	104	P0A7V0	QB	111	1147274
109	4WWW	P0A7V0	XB	104	P0A7V0	XB	111	1153972
109	4YBB	P0A7V0	AB	105	P0A7V0	AB	112	111149
109	4YBB	P0A7V0	BB	105	P0A7V0	BB	112	110671
109	5AFI	P0A7V0	b	104	P0A7V0	b	111	108505
109	5H5U	P0A7V0	i	105	P0A7V0	i	112	112471
109	5IQR	P0A7V0	g	105	P0A7V0	g	112	107250
109	5IT8	P0A7V0	AB	105	P0A7V0	AB	112	112595
109	5IT8	P0A7V0	BB	105	P0A7V0	BB	112	112377
109	5J5B	P0A7V0	AB	105	P0A7V0	AB	112	113202
109	5J5B	P0A7V0	BB	105	P0A7V0	BB	112	113043
109	3JBV	P0A7V0	B	104	P0A7V0	B	111	116486
109	5J7L	P0A7V0	AB	105	P0A7V0	AB	112	112216
109	5J7L	P0A7V0	BB	105	P0A7V0	BB	112	111861
109	5J88	P0A7V0	AB	105	P0A7V0	AB	112	110622
109	5J88	P0A7V0	BB	105	P0A7V0	BB	112	110276
109	5J8A	P0A7V0	AB	105	P0A7V0	AB	112	112739
109	5J8A	P0A7V0	BB	105	P0A7V0	BB	112	112506
109	5J91	P0A7V0	AB	105	P0A7V0	AB	112	113206
109	5J91	P0A7V0	BB	105	P0A7V0	BB	112	113042
109	5JC9	P0A7V0	AB	105	P0A7V0	AB	112	111214
109	5JC9	P0A7V0	BB	105	P0A7V0	BB	112	111202
109	5JTE	P0A7V0	AB	105	P0A7V0	AB	112	109179
109	5JU8	P0A7V0	AB	105	P0A7V0	AB	112	108954
109	5KCR	P0A7V0	1b	105	P0A7V0	1b	112	110599
109	5KCS	P0A7V0	1b	104	P0A7V0	1b	111	111185
109	5KPS	P0A7V0	7	104	P0A7V0	7	111	112983
109	3JCD	P0A7V0	b	104	P0A7V0	b	111	116735
109	5KPV	P0A7V0	6	104	P0A7V0	6	111	111643
109	5KPW	P0A7V0	6	104	P0A7V0	6	111	117380
109	5KPX	P0A7V0	6	104	P0A7V0	6	111	113067
109	5L3P	P0A7V0	b	104	P0A7V0	b	111	109841
109	5LZA	P0A7V0	b	104	P0A7V0	b	111	106869
109	5LZD	P0A7V0	b	104	P0A7V0	b	111	106816
109	5LZE	P0A7V0	b	104	P0A7V0	b	111	106202
109	5MDV	P0A7V0	g	105	P0A7V0	g	112	109645
109	5MDW	P0A7V0	g	105	P0A7V0	g	112	108747
109	5MDY	P0A7V0	g	105	P0A7V0	g	112	110263
109	3JCE	P0A7V0	b	104	P0A7V0	b	111	119356
109	5MDZ	P0A7V0	g	105	P0A7V0	g	112	107989
109	5MGP	P0A7V0	b	104	P0A7V0	b	111	108227
109	5NP6	P0A7V0	E	104	P0A7V0	E	111	110303
109	5NWY	P0A7V0	1	105	P0A7V0	1	112	107483
109	5O2R	P0A7V0	b	104	P0A7V0	b	111	110758
109	5U4I	P0A7V0	b	105	P0A7V0	b	112	115991
109	5U9F	P0A7V0	B	104	P0A7V0	B	111	113530
109	5U9G	P0A7V0	B	104	P0A7V0	B	111	111324
109	5UYK	P0A7V0	B	104	P0A7V0	B	111	108453
109	5UYL	P0A7V0	B	104	P0A7V0	B	111	110688
109	3JCJ	P0A7V0	j	104	P0A7V0	j	111	118389
109	5UYM	P0A7V0	B	104	P0A7V0	B	111	111219
109	5UYN	P0A7V0	B	104	P0A7V0	B	111	108544
109	5UYP	P0A7V0	B	104	P0A7V0	B	111	109089
109	5UYQ	P0A7V0	B	104	P0A7V0	B	111	109806
109	5WDT	P0A7V0	b	104	P0A7V0	b	111	109798
109	5WE4	P0A7V0	b	104	P0A7V0	b	111	110147
109	5WE6	P0A7V0	b	104	P0A7V0	b	111	110324
109	5WFK	P0A7V0	b	104	P0A7V0	b	111	111024
109	6BU8	P0A7V0	B	104	P0A7V0	B	111	117764
109	6BY1	P0A7V0	AB	104	P0A7V0	AB	111	110670
109	6BY1	P0A7V0	BB	104	P0A7V0	BB	111	111491
109	4U1U	P0A7V0	AB	105	P0A7V0	AB	112	115854
109	4U1U	P0A7V0	CB	105	P0A7V0	CB	112	115473
109	6C4I	P0A7V0	b	105	P0A7V0	b	112	110696
109	6ENF	P0A7V0	b	104	P0A7V0	b	111	110381
109	6ENJ	P0A7V0	b	104	P0A7V0	b	111	111740
109	6ENU	P0A7V0	b	104	P0A7V0	b	111	114562
109	6GWT	P0A7V0	b	104	P0A7V0	b	111	107370
109	6GXM	P0A7V0	b	104	P0A7V0	b	111	107210
109	6GXN	P0A7V0	b	104	P0A7V0	b	111	107488
109	6GXO	P0A7V0	b	104	P0A7V0	b	111	107253
109	6GXP	P0A7V0	b	104	P0A7V0	b	111	107906
109	6H4N	P0A7V0	b	104	P0A7V0	b	111	114637
110	3J9Y	P0A7U7	t	15	P0A7U7	t	18	53685
110	4U1V	P0A7U7	AT	16	P0A7U7	AT	19	52890
110	4U1V	P0A7U7	CT	16	P0A7U7	CT	19	53200
110	6HRM	P0A7U7	y	16	P0A7U7	y	19	56131
110	6I7V	P0A7U7	AT	16	P0A7U7	AT	19	56464
110	6I7V	P0A7U7	BT	16	P0A7U7	BT	19	52942
110	6OFX	P0A7U7	Y	15	P0A7U7	Y	18	51088
110	6OG7	P0A7U7	Y	15	P0A7U7	Y	18	58120
110	6Q97	P0A7U7	y	16	P0A7U7	y	19	58816
110	6Q98	P0A7U7	y	16	P0A7U7	y	19	49870
110	6Q9A	P0A7U7	y	16	P0A7U7	y	19	54417
110	4U20	P0A7U7	AT	16	P0A7U7	AT	19	55481
110	4U20	P0A7U7	CT	16	P0A7U7	CT	19	52862
110	4U24	P0A7U7	AT	16	P0A7U7	AT	19	55303
110	4U24	P0A7U7	CT	16	P0A7U7	CT	19	54414
110	4U25	P0A7U7	AT	16	P0A7U7	AT	19	56180
110	4U25	P0A7U7	CT	16	P0A7U7	CT	19	52206
110	4U26	P0A7U7	AT	16	P0A7U7	AT	19	56169
110	4U26	P0A7U7	CT	16	P0A7U7	CT	19	53805
110	4U27	P0A7U7	AT	16	P0A7U7	AT	19	55491
110	4U27	P0A7U7	CT	16	P0A7U7	CT	19	52672
110	4V4H	P0A7U7	AT	15	P0A7U7	AT	18	52286
110	4V4H	P0A7U7	CT	15	P0A7U7	CT	18	55110
110	4V4Q	P0A7U7	AT	15	P0A7U7	AT	18	51648
110	4V4Q	P0A7U7	CT	15	P0A7U7	CT	18	54818
110	4V50	P0A7U7	AT	15	P0A7U7	AT	18	52819
110	4V50	P0A7U7	CT	15	P0A7U7	CT	18	50345
110	4V52	P0A7U7	AT	15	P0A7U7	AT	18	56126
110	4V52	P0A7U7	CT	15	P0A7U7	CT	18	56195
110	3J9Z	P0A7U7	ST	15	P0A7U7	ST	18	52870
110	4V53	P0A7U7	AT	15	P0A7U7	AT	18	55190
110	4V53	P0A7U7	CT	15	P0A7U7	CT	18	55215
110	4V54	P0A7U7	AT	15	P0A7U7	AT	18	52827
110	4V54	P0A7U7	CT	15	P0A7U7	CT	18	52666
110	4V55	P0A7U7	AT	15	P0A7U7	AT	18	54553
110	4V55	P0A7U7	CT	15	P0A7U7	CT	18	54740
110	4V56	P0A7U7	AT	15	P0A7U7	AT	18	58066
110	4V56	P0A7U7	CT	15	P0A7U7	CT	18	58181
110	4V57	P0A7U7	AT	15	P0A7U7	AT	18	54782
110	4V57	P0A7U7	CT	15	P0A7U7	CT	18	54741
110	4V5B	P0A7U7	BT	15	P0A7U7	BT	18	50864
110	4V5B	P0A7U7	DT	15	P0A7U7	DT	18	51196
110	4V5Y	P0A7U7	AT	15	P0A7U7	AT	18	55094
110	4V5Y	P0A7U7	CT	15	P0A7U7	CT	18	55095
110	4V64	P0A7U7	AT	15	P0A7U7	AT	18	55957
110	4V64	P0A7U7	CT	15	P0A7U7	CT	18	55985
110	4V6C	P0A7U7	AT	15	P0A7U7	AT	18	56232
110	4V6C	P0A7U7	CT	15	P0A7U7	CT	18	60206
110	4V6D	P0A7U7	AT	15	P0A7U7	AT	18	54459
110	4V6D	P0A7U7	CT	15	P0A7U7	CT	18	54655
110	3JA1	P0A7U7	ST	15	P0A7U7	ST	18	53464
110	4V6E	P0A7U7	AT	15	P0A7U7	AT	18	53208
110	4V6E	P0A7U7	CT	15	P0A7U7	CT	18	52722
110	4V7S	P0A7U7	AT	15	P0A7U7	AT	18	55592
110	4V7S	P0A7U7	CT	15	P0A7U7	CT	18	60131
110	4V7T	P0A7U7	AT	15	P0A7U7	AT	18	58998
110	4V7T	P0A7U7	CT	15	P0A7U7	CT	18	59134
110	4V7U	P0A7U7	AT	15	P0A7U7	AT	18	55778
110	4V7U	P0A7U7	CT	15	P0A7U7	CT	18	57327
110	4V7V	P0A7U7	AT	15	P0A7U7	AT	18	56013
110	4V7V	P0A7U7	CT	15	P0A7U7	CT	18	59320
110	4V85	P0A7U7	AT	15	P0A7U7	AT	18	52579
110	4V89	P0A7U7	AT	15	P0A7U7	AT	18	52186
110	4V9C	P0A7U7	AT	16	P0A7U7	AT	19	47592
110	4V9C	P0A7U7	CT	16	P0A7U7	CT	19	54756
110	4V9D	P0A7U7	AT	15	P0A7U7	AT	18	52512
110	4V9D	P0A7U7	BT	15	P0A7U7	BT	18	50439
110	4V9O	P0A7U7	BT	16	P0A7U7	BT	19	53348
110	4V9O	P0A7U7	DT	16	P0A7U7	DT	19	55279
110	4V9O	P0A7U7	FT	16	P0A7U7	FT	19	56817
110	4V9O	P0A7U7	HT	16	P0A7U7	HT	19	55288
110	3JBU	P0A7U7	T	15	P0A7U7	T	18	57917
110	4V9P	P0A7U7	BT	16	P0A7U7	BT	19	52428
110	4V9P	P0A7U7	DT	16	P0A7U7	DT	19	52019
110	4V9P	P0A7U7	FT	16	P0A7U7	FT	19	54047
110	4V9P	P0A7U7	HT	16	P0A7U7	HT	19	52115
110	4WF1	P0A7U7	AT	16	P0A7U7	AT	19	53828
110	4WF1	P0A7U7	CT	16	P0A7U7	CT	19	54574
110	4WOI	P0A7U7	AT	16	P0A7U7	AT	19	49324
110	4WOI	P0A7U7	DT	16	P0A7U7	DT	19	48175
110	4WWW	P0A7U7	QT	15	P0A7U7	QT	18	547319
110	4WWW	P0A7U7	XT	15	P0A7U7	XT	18	601118
110	4YBB	P0A7U7	AT	16	P0A7U7	AT	19	53083
110	4YBB	P0A7U7	BT	16	P0A7U7	BT	19	53018
110	5AFI	P0A7U7	t	15	P0A7U7	t	18	53693
110	5H5U	P0A7U7	1	16	P0A7U7	1	19	55169
110	5IQR	P0A7U7	y	16	P0A7U7	y	19	52151
110	5IT8	P0A7U7	AT	16	P0A7U7	AT	19	54423
110	5IT8	P0A7U7	BT	16	P0A7U7	BT	19	54341
110	5J5B	P0A7U7	AT	16	P0A7U7	AT	19	53842
110	5J5B	P0A7U7	BT	16	P0A7U7	BT	19	53807
110	3JBV	P0A7U7	T	15	P0A7U7	T	18	51172
110	5J7L	P0A7U7	AT	16	P0A7U7	AT	19	55613
110	5J7L	P0A7U7	BT	16	P0A7U7	BT	19	55599
110	5J88	P0A7U7	AT	16	P0A7U7	AT	19	54748
110	5J88	P0A7U7	BT	16	P0A7U7	BT	19	54606
110	5J8A	P0A7U7	AT	16	P0A7U7	AT	19	55093
110	5J8A	P0A7U7	BT	16	P0A7U7	BT	19	54982
110	5J91	P0A7U7	AT	16	P0A7U7	AT	19	53837
110	5J91	P0A7U7	BT	16	P0A7U7	BT	19	53817
110	5JC9	P0A7U7	AT	16	P0A7U7	AT	19	55591
110	5JC9	P0A7U7	BT	16	P0A7U7	BT	19	55634
110	5JTE	P0A7U7	AT	16	P0A7U7	AT	19	48367
110	5JU8	P0A7U7	AT	16	P0A7U7	AT	19	48543
110	5KCR	P0A7U7	1t	16	P0A7U7	1t	19	51673
110	5KCS	P0A7U7	1t	15	P0A7U7	1t	18	58583
110	5KPS	P0A7U7	25	15	P0A7U7	25	18	56204
110	3JCD	P0A7U7	t	16	P0A7U7	t	19	60213
110	5KPV	P0A7U7	24	15	P0A7U7	24	18	61645
110	5KPW	P0A7U7	24	15	P0A7U7	24	18	55311
110	5KPX	P0A7U7	24	15	P0A7U7	24	18	62911
110	5L3P	P0A7U7	t	15	P0A7U7	t	18	57788
110	5LZA	P0A7U7	t	15	P0A7U7	t	18	53961
110	5LZD	P0A7U7	t	15	P0A7U7	t	18	53958
110	5LZE	P0A7U7	t	15	P0A7U7	t	18	49678
110	5MDV	P0A7U7	y	16	P0A7U7	y	19	54431
110	5MDW	P0A7U7	y	16	P0A7U7	y	19	55152
110	5MDY	P0A7U7	y	16	P0A7U7	y	19	54955
110	3JCE	P0A7U7	t	16	P0A7U7	t	19	55295
110	5MDZ	P0A7U7	y	16	P0A7U7	y	19	54895
110	5MGP	P0A7U7	t	15	P0A7U7	t	18	55318
110	5NP6	P0A7U7	W	15	P0A7U7	W	18	53287
110	5NWY	P0A7U7	J	16	P0A7U7	J	19	52432
110	5O2R	P0A7U7	t	15	P0A7U7	t	18	55659
110	5U4I	P0A7U7	t	16	P0A7U7	t	19	51216
110	5U9F	P0A7U7	T	15	P0A7U7	T	18	53187
110	5U9G	P0A7U7	T	15	P0A7U7	T	18	59985
110	5UYK	P0A7U7	T	15	P0A7U7	T	18	55492
110	5UYL	P0A7U7	T	15	P0A7U7	T	18	56506
110	3JCJ	P0A7U7	3	15	P0A7U7	3	18	53062
110	5UYM	P0A7U7	T	15	P0A7U7	T	18	55933
110	5UYN	P0A7U7	T	15	P0A7U7	T	18	55549
110	5UYP	P0A7U7	T	15	P0A7U7	T	18	59884
110	5UYQ	P0A7U7	T	15	P0A7U7	T	18	53735
110	5WDT	P0A7U7	t	15	P0A7U7	t	18	55275
110	5WE4	P0A7U7	t	15	P0A7U7	t	18	54882
110	5WE6	P0A7U7	t	15	P0A7U7	t	18	56903
110	5WFK	P0A7U7	t	15	P0A7U7	t	18	56408
110	6BU8	P0A7U7	T	15	P0A7U7	T	18	57928
110	6BY1	P0A7U7	AT	15	P0A7U7	AT	18	52090
110	6BY1	P0A7U7	BT	15	P0A7U7	BT	18	51557
110	4U1U	P0A7U7	AT	16	P0A7U7	AT	19	54441
110	4U1U	P0A7U7	CT	16	P0A7U7	CT	19	50903
110	6C4I	P0A7U7	t	16	P0A7U7	t	19	54474
110	6ENF	P0A7U7	t	15	P0A7U7	t	18	56140
110	6ENJ	P0A7U7	t	15	P0A7U7	t	18	56521
110	6ENU	P0A7U7	t	15	P0A7U7	t	18	52189
110	6GWT	P0A7U7	t	15	P0A7U7	t	18	64450
110	6GXM	P0A7U7	t	15	P0A7U7	t	18	64438
110	6GXN	P0A7U7	t	15	P0A7U7	t	18	66125
110	6GXO	P0A7U7	t	15	P0A7U7	t	18	65462
110	6GXP	P0A7U7	t	15	P0A7U7	t	18	64499
110	6H4N	P0A7U7	t	15	P0A7U7	t	18	52547
111	3J9Y	P0A7U7	t	33	P0A7U7	t	48	103484
111	4U1V	P0A7U7	AT	34	P0A7U7	AT	49	96608
111	4U1V	P0A7U7	CT	34	P0A7U7	CT	49	98133
111	6HRM	P0A7U7	y	34	P0A7U7	y	49	100426
111	6I7V	P0A7U7	AT	34	P0A7U7	AT	49	96296
111	6I7V	P0A7U7	BT	34	P0A7U7	BT	49	99396
111	6OFX	P0A7U7	Y	33	P0A7U7	Y	48	101541
111	6OG7	P0A7U7	Y	33	P0A7U7	Y	48	95880
111	6Q97	P0A7U7	y	34	P0A7U7	y	49	102396
111	6Q98	P0A7U7	y	34	P0A7U7	y	49	106351
111	6Q9A	P0A7U7	y	34	P0A7U7	y	49	110489
111	4U20	P0A7U7	AT	34	P0A7U7	AT	49	98200
111	4U20	P0A7U7	CT	34	P0A7U7	CT	49	96127
111	4U24	P0A7U7	AT	34	P0A7U7	AT	49	94547
111	4U24	P0A7U7	CT	34	P0A7U7	CT	49	96462
111	4U25	P0A7U7	AT	34	P0A7U7	AT	49	96392
111	4U25	P0A7U7	CT	34	P0A7U7	CT	49	97696
111	4U26	P0A7U7	AT	34	P0A7U7	AT	49	94351
111	4U26	P0A7U7	CT	34	P0A7U7	CT	49	96503
111	4U27	P0A7U7	AT	34	P0A7U7	AT	49	95624
111	4U27	P0A7U7	CT	34	P0A7U7	CT	49	97434
111	4V4H	P0A7U7	AT	33	P0A7U7	AT	48	94173
111	4V4H	P0A7U7	CT	33	P0A7U7	CT	48	99408
111	4V4Q	P0A7U7	AT	33	P0A7U7	AT	48	93668
111	4V4Q	P0A7U7	CT	33	P0A7U7	CT	48	101342
111	4V50	P0A7U7	AT	33	P0A7U7	AT	48	96843
111	4V50	P0A7U7	CT	33	P0A7U7	CT	48	98662
111	4V52	P0A7U7	AT	33	P0A7U7	AT	48	98127
111	4V52	P0A7U7	CT	33	P0A7U7	CT	48	98454
111	3J9Z	P0A7U7	ST	33	P0A7U7	ST	48	97190
111	4V53	P0A7U7	AT	33	P0A7U7	AT	48	102031
111	4V53	P0A7U7	CT	33	P0A7U7	CT	48	102230
111	4V54	P0A7U7	AT	33	P0A7U7	AT	48	94173
111	4V54	P0A7U7	CT	33	P0A7U7	CT	48	94280
111	4V55	P0A7U7	AT	33	P0A7U7	AT	48	98744
111	4V55	P0A7U7	CT	33	P0A7U7	CT	48	98936
111	4V56	P0A7U7	AT	33	P0A7U7	AT	48	100554
111	4V56	P0A7U7	CT	33	P0A7U7	CT	48	100609
111	4V57	P0A7U7	AT	33	P0A7U7	AT	48	96463
111	4V57	P0A7U7	CT	33	P0A7U7	CT	48	96532
111	4V5B	P0A7U7	BT	33	P0A7U7	BT	48	102898
111	4V5B	P0A7U7	DT	33	P0A7U7	DT	48	102939
111	4V5Y	P0A7U7	AT	33	P0A7U7	AT	48	96814
111	4V5Y	P0A7U7	CT	33	P0A7U7	CT	48	96896
111	4V64	P0A7U7	AT	33	P0A7U7	AT	48	98644
111	4V64	P0A7U7	CT	33	P0A7U7	CT	48	98844
111	4V6C	P0A7U7	AT	33	P0A7U7	AT	48	95091
111	4V6C	P0A7U7	CT	33	P0A7U7	CT	48	104129
111	4V6D	P0A7U7	AT	33	P0A7U7	AT	48	98050
111	4V6D	P0A7U7	CT	33	P0A7U7	CT	48	104007
111	3JA1	P0A7U7	ST	33	P0A7U7	ST	48	107795
111	4V6E	P0A7U7	AT	33	P0A7U7	AT	48	97584
111	4V6E	P0A7U7	CT	33	P0A7U7	CT	48	105428
111	4V7S	P0A7U7	AT	33	P0A7U7	AT	48	95607
111	4V7S	P0A7U7	CT	33	P0A7U7	CT	48	104384
111	4V7T	P0A7U7	AT	33	P0A7U7	AT	48	95634
111	4V7T	P0A7U7	CT	33	P0A7U7	CT	48	104795
111	4V7U	P0A7U7	AT	33	P0A7U7	AT	48	98055
111	4V7U	P0A7U7	CT	33	P0A7U7	CT	48	103867
111	4V7V	P0A7U7	AT	33	P0A7U7	AT	48	95947
111	4V7V	P0A7U7	CT	33	P0A7U7	CT	48	104968
111	4V85	P0A7U7	AT	33	P0A7U7	AT	48	94482
111	4V89	P0A7U7	AT	33	P0A7U7	AT	48	97423
111	4V9C	P0A7U7	AT	34	P0A7U7	AT	49	96972
111	4V9C	P0A7U7	CT	34	P0A7U7	CT	49	118015
111	4V9D	P0A7U7	AT	33	P0A7U7	AT	48	102501
111	4V9D	P0A7U7	BT	33	P0A7U7	BT	48	98979
111	4V9O	P0A7U7	BT	34	P0A7U7	BT	49	100847
111	4V9O	P0A7U7	DT	34	P0A7U7	DT	49	98931
111	4V9O	P0A7U7	FT	34	P0A7U7	FT	49	100179
111	4V9O	P0A7U7	HT	34	P0A7U7	HT	49	96149
111	3JBU	P0A7U7	T	33	P0A7U7	T	48	100739
111	4V9P	P0A7U7	BT	34	P0A7U7	BT	49	98199
111	4V9P	P0A7U7	DT	34	P0A7U7	DT	49	97829
111	4V9P	P0A7U7	FT	34	P0A7U7	FT	49	95544
111	4V9P	P0A7U7	HT	34	P0A7U7	HT	49	96959
111	4WF1	P0A7U7	AT	34	P0A7U7	AT	49	97989
111	4WF1	P0A7U7	CT	34	P0A7U7	CT	49	93287
111	4WOI	P0A7U7	AT	34	P0A7U7	AT	49	104828
111	4WOI	P0A7U7	DT	34	P0A7U7	DT	49	96021
111	4WWW	P0A7U7	QT	33	P0A7U7	QT	48	953529
111	4WWW	P0A7U7	XT	33	P0A7U7	XT	48	1031322
111	4YBB	P0A7U7	AT	34	P0A7U7	AT	49	98553
111	4YBB	P0A7U7	BT	34	P0A7U7	BT	49	97773
111	5AFI	P0A7U7	t	33	P0A7U7	t	48	103493
111	5H5U	P0A7U7	1	34	P0A7U7	1	49	99295
111	5IQR	P0A7U7	y	34	P0A7U7	y	49	95787
111	5IT8	P0A7U7	AT	34	P0A7U7	AT	49	98747
111	5IT8	P0A7U7	BT	34	P0A7U7	BT	49	98831
111	5J5B	P0A7U7	AT	34	P0A7U7	AT	49	97004
111	5J5B	P0A7U7	BT	34	P0A7U7	BT	49	97108
111	3JBV	P0A7U7	T	33	P0A7U7	T	48	108186
111	5J7L	P0A7U7	AT	34	P0A7U7	AT	49	97688
111	5J7L	P0A7U7	BT	34	P0A7U7	BT	49	97675
111	5J88	P0A7U7	AT	34	P0A7U7	AT	49	100848
111	5J88	P0A7U7	BT	34	P0A7U7	BT	49	100999
111	5J8A	P0A7U7	AT	34	P0A7U7	AT	49	98217
111	5J8A	P0A7U7	BT	34	P0A7U7	BT	49	98185
111	5J91	P0A7U7	AT	34	P0A7U7	AT	49	97007
111	5J91	P0A7U7	BT	34	P0A7U7	BT	49	97105
111	5JC9	P0A7U7	AT	34	P0A7U7	AT	49	98119
111	5JC9	P0A7U7	BT	34	P0A7U7	BT	49	97947
111	5JTE	P0A7U7	AT	34	P0A7U7	AT	49	101272
111	5JU8	P0A7U7	AT	34	P0A7U7	AT	49	101157
111	5KCR	P0A7U7	1t	34	P0A7U7	1t	49	105764
111	5KCS	P0A7U7	1t	33	P0A7U7	1t	48	107708
111	5KPS	P0A7U7	25	33	P0A7U7	25	48	102893
111	3JCD	P0A7U7	t	34	P0A7U7	t	49	101034
111	5KPV	P0A7U7	24	33	P0A7U7	24	48	101018
111	5KPW	P0A7U7	24	33	P0A7U7	24	48	104158
111	5KPX	P0A7U7	24	33	P0A7U7	24	48	103246
111	5L3P	P0A7U7	t	33	P0A7U7	t	48	108630
111	5LZA	P0A7U7	t	33	P0A7U7	t	48	111126
111	5LZD	P0A7U7	t	33	P0A7U7	t	48	107364
111	5LZE	P0A7U7	t	33	P0A7U7	t	48	108863
111	5MDV	P0A7U7	y	34	P0A7U7	y	49	99134
111	5MDW	P0A7U7	y	34	P0A7U7	y	49	99032
111	5MDY	P0A7U7	y	34	P0A7U7	y	49	100088
111	3JCE	P0A7U7	t	34	P0A7U7	t	49	100296
111	5MDZ	P0A7U7	y	34	P0A7U7	y	49	98644
111	5MGP	P0A7U7	t	33	P0A7U7	t	48	103168
111	5NP6	P0A7U7	W	33	P0A7U7	W	48	102434
111	5NWY	P0A7U7	J	34	P0A7U7	J	49	97901
111	5O2R	P0A7U7	t	33	P0A7U7	t	48	99317
111	5U4I	P0A7U7	t	34	P0A7U7	t	49	107746
111	5U9F	P0A7U7	T	33	P0A7U7	T	48	95754
111	5U9G	P0A7U7	T	33	P0A7U7	T	48	104948
111	5UYK	P0A7U7	T	33	P0A7U7	T	48	102711
111	5UYL	P0A7U7	T	33	P0A7U7	T	48	104855
111	3JCJ	P0A7U7	3	33	P0A7U7	3	48	98379
111	5UYM	P0A7U7	T	33	P0A7U7	T	48	99996
111	5UYN	P0A7U7	T	33	P0A7U7	T	48	108132
111	5UYP	P0A7U7	T	33	P0A7U7	T	48	100570
111	5UYQ	P0A7U7	T	33	P0A7U7	T	48	111925
111	5WDT	P0A7U7	t	33	P0A7U7	t	48	99559
111	5WE4	P0A7U7	t	33	P0A7U7	t	48	100037
111	5WE6	P0A7U7	t	33	P0A7U7	t	48	100540
111	5WFK	P0A7U7	t	33	P0A7U7	t	48	101051
111	6BU8	P0A7U7	T	33	P0A7U7	T	48	106467
111	6BY1	P0A7U7	AT	33	P0A7U7	AT	48	105646
111	6BY1	P0A7U7	BT	33	P0A7U7	BT	48	100873
111	4U1U	P0A7U7	AT	34	P0A7U7	AT	49	98712
111	4U1U	P0A7U7	CT	34	P0A7U7	CT	49	96999
111	6C4I	P0A7U7	t	34	P0A7U7	t	49	100045
111	6ENF	P0A7U7	t	33	P0A7U7	t	48	108498
111	6ENJ	P0A7U7	t	33	P0A7U7	t	48	104034
111	6ENU	P0A7U7	t	33	P0A7U7	t	48	98682
111	6GWT	P0A7U7	t	33	P0A7U7	t	48	106271
111	6GXM	P0A7U7	t	33	P0A7U7	t	48	106053
111	6GXN	P0A7U7	t	33	P0A7U7	t	48	105979
111	6GXO	P0A7U7	t	33	P0A7U7	t	48	105976
111	6GXP	P0A7U7	t	33	P0A7U7	t	48	105947
111	6H4N	P0A7U7	t	33	P0A7U7	t	48	98158
112	3J9Y	P0A7V3	c	44	P0A7V3	c	85	148964
112	4U1V	P0A7V3	AC	45	P0A7V3	AC	86	143952
112	4U1V	P0A7V3	CC	45	P0A7V3	CC	86	144817
112	6H4N	P0A7V3	c	44	P0A7V3	c	85	145764
112	6HRM	P0A7V3	h	45	P0A7V3	h	86	147414
112	6I7V	P0A7V3	AC	45	P0A7V3	AC	86	142585
112	6I7V	P0A7V3	BC	45	P0A7V3	BC	86	145750
112	6OFX	P0A7V3	H	44	P0A7V3	H	85	144970
112	6OG7	P0A7V3	H	44	P0A7V3	H	85	138120
112	6Q97	P0A7V3	h	45	P0A7V3	h	86	155359
112	6Q98	P0A7V3	h	45	P0A7V3	h	86	157050
112	6Q9A	P0A7V3	h	45	P0A7V3	h	86	152895
112	4U20	P0A7V3	AC	45	P0A7V3	AC	86	144289
112	4U20	P0A7V3	CC	45	P0A7V3	CC	86	144745
112	4U24	P0A7V3	AC	45	P0A7V3	AC	86	139521
112	4U24	P0A7V3	CC	45	P0A7V3	CC	86	145320
112	4U25	P0A7V3	AC	45	P0A7V3	AC	86	142844
112	4U25	P0A7V3	CC	45	P0A7V3	CC	86	145634
112	4U26	P0A7V3	AC	45	P0A7V3	AC	86	139653
112	4U26	P0A7V3	CC	45	P0A7V3	CC	86	144856
112	4U27	P0A7V3	AC	45	P0A7V3	AC	86	142222
112	4U27	P0A7V3	CC	45	P0A7V3	CC	86	145434
112	4V4H	P0A7V3	AC	44	P0A7V3	AC	85	133643
112	4V4H	P0A7V3	CC	44	P0A7V3	CC	85	130115
112	4V4Q	P0A7V3	AC	44	P0A7V3	AC	85	129696
112	4V4Q	P0A7V3	CC	44	P0A7V3	CC	85	130576
112	4V50	P0A7V3	AC	44	P0A7V3	AC	85	143716
112	4V50	P0A7V3	CC	44	P0A7V3	CC	85	138965
112	4V52	P0A7V3	AC	44	P0A7V3	AC	85	138392
112	4V52	P0A7V3	CC	44	P0A7V3	CC	85	138439
112	3J9Z	P0A7V3	SC	44	P0A7V3	SC	85	141177
112	4V53	P0A7V3	AC	44	P0A7V3	AC	85	138214
112	4V53	P0A7V3	CC	44	P0A7V3	CC	85	138217
112	4V54	P0A7V3	AC	44	P0A7V3	AC	85	134267
112	4V54	P0A7V3	CC	44	P0A7V3	CC	85	134361
112	4V55	P0A7V3	AC	44	P0A7V3	AC	85	138534
112	4V55	P0A7V3	CC	44	P0A7V3	CC	85	138366
112	4V56	P0A7V3	AC	44	P0A7V3	AC	85	129578
112	4V56	P0A7V3	CC	44	P0A7V3	CC	85	137079
112	4V57	P0A7V3	AC	44	P0A7V3	AC	85	132831
112	4V57	P0A7V3	CC	44	P0A7V3	CC	85	135018
112	4V5B	P0A7V3	BC	44	P0A7V3	BC	85	127507
112	4V5B	P0A7V3	DC	44	P0A7V3	DC	85	134402
112	4V5Y	P0A7V3	AC	44	P0A7V3	AC	85	138742
112	4V5Y	P0A7V3	CC	44	P0A7V3	CC	85	138742
112	4V64	P0A7V3	AC	44	P0A7V3	AC	85	136617
112	4V64	P0A7V3	CC	44	P0A7V3	CC	85	136606
112	4V6C	P0A7V3	AC	44	P0A7V3	AC	85	140783
112	4V6C	P0A7V3	CC	44	P0A7V3	CC	85	123568
112	4V6D	P0A7V3	AC	44	P0A7V3	AC	85	136896
112	4V6D	P0A7V3	CC	44	P0A7V3	CC	85	123008
112	3JA1	P0A7V3	SC	44	P0A7V3	SC	85	130703
112	4V6E	P0A7V3	AC	44	P0A7V3	AC	85	134386
112	4V6E	P0A7V3	CC	44	P0A7V3	CC	85	127199
112	4V7S	P0A7V3	AC	44	P0A7V3	AC	85	139181
112	4V7S	P0A7V3	CC	44	P0A7V3	CC	85	123601
112	4V7T	P0A7V3	AC	44	P0A7V3	AC	85	140278
112	4V7T	P0A7V3	CC	44	P0A7V3	CC	85	122978
112	4V7U	P0A7V3	AC	44	P0A7V3	AC	85	139123
112	4V7U	P0A7V3	CC	44	P0A7V3	CC	85	120350
112	4V7V	P0A7V3	AC	44	P0A7V3	AC	85	139106
112	4V7V	P0A7V3	CC	44	P0A7V3	CC	85	123347
112	4V85	P0A7V3	AC	44	P0A7V3	AC	85	138423
112	4V89	P0A7V3	AC	44	P0A7V3	AC	85	139153
112	4V9C	P0A7V3	AC	45	P0A7V3	AC	86	137517
112	4V9C	P0A7V3	CC	45	P0A7V3	CC	86	140153
112	4V9D	P0A7V3	AC	44	P0A7V3	AC	85	143557
112	4V9D	P0A7V3	BC	44	P0A7V3	BC	85	143575
112	4V9O	P0A7V3	BC	45	P0A7V3	BC	86	140468
112	4V9O	P0A7V3	DC	45	P0A7V3	DC	86	143797
112	4V9O	P0A7V3	FC	45	P0A7V3	FC	86	138748
112	4V9O	P0A7V3	HC	45	P0A7V3	HC	86	143602
112	3JBU	P0A7V3	C	44	P0A7V3	C	85	146079
112	4V9P	P0A7V3	BC	45	P0A7V3	BC	86	136668
112	4V9P	P0A7V3	DC	45	P0A7V3	DC	86	139179
112	4V9P	P0A7V3	FC	45	P0A7V3	FC	86	136168
112	4V9P	P0A7V3	HC	45	P0A7V3	HC	86	138765
112	4WF1	P0A7V3	AC	45	P0A7V3	AC	86	141014
112	4WF1	P0A7V3	CC	45	P0A7V3	CC	86	141819
112	4WOI	P0A7V3	AC	45	P0A7V3	AC	86	142560
112	4WOI	P0A7V3	DC	45	P0A7V3	DC	86	135468
112	4WWW	P0A7V3	QC	44	P0A7V3	QC	85	1402529
112	4WWW	P0A7V3	XC	44	P0A7V3	XC	85	1241189
112	4YBB	P0A7V3	AC	45	P0A7V3	AC	86	141656
112	4YBB	P0A7V3	BC	45	P0A7V3	BC	86	145634
112	5AFI	P0A7V3	c	44	P0A7V3	c	85	148960
112	5H5U	P0A7V3	j	45	P0A7V3	j	86	145832
112	5IQR	P0A7V3	h	45	P0A7V3	h	86	139397
112	5IT8	P0A7V3	AC	45	P0A7V3	AC	86	142880
112	5IT8	P0A7V3	BC	45	P0A7V3	BC	86	143186
112	5J5B	P0A7V3	AC	45	P0A7V3	AC	86	141806
112	5J5B	P0A7V3	BC	45	P0A7V3	BC	86	142089
112	3JBV	P0A7V3	C	44	P0A7V3	C	85	148249
112	5J7L	P0A7V3	AC	45	P0A7V3	AC	86	143204
112	5J7L	P0A7V3	BC	45	P0A7V3	BC	86	143315
112	5J88	P0A7V3	AC	45	P0A7V3	AC	86	143183
112	5J88	P0A7V3	BC	45	P0A7V3	BC	86	143326
112	5J8A	P0A7V3	AC	45	P0A7V3	AC	86	143249
112	5J8A	P0A7V3	BC	45	P0A7V3	BC	86	143511
112	5J91	P0A7V3	AC	45	P0A7V3	AC	86	141810
112	5J91	P0A7V3	BC	45	P0A7V3	BC	86	142083
112	5JC9	P0A7V3	AC	45	P0A7V3	AC	86	141271
112	5JC9	P0A7V3	BC	45	P0A7V3	BC	86	141831
112	5JTE	P0A7V3	AC	45	P0A7V3	AC	86	140066
112	5JU8	P0A7V3	AC	45	P0A7V3	AC	86	140306
112	5KCR	P0A7V3	1c	45	P0A7V3	1c	86	140310
112	5KCS	P0A7V3	1c	44	P0A7V3	1c	85	150779
112	5KPS	P0A7V3	8	44	P0A7V3	8	85	145314
112	3JCD	P0A7V3	c	45	P0A7V3	c	86	155926
112	5KPV	P0A7V3	7	44	P0A7V3	7	85	146234
112	5KPW	P0A7V3	7	44	P0A7V3	7	85	144292
112	5KPX	P0A7V3	7	44	P0A7V3	7	85	139863
112	5L3P	P0A7V3	c	44	P0A7V3	c	85	149203
112	5LZA	P0A7V3	c	44	P0A7V3	c	85	152051
112	5LZD	P0A7V3	c	44	P0A7V3	c	85	152246
112	5LZE	P0A7V3	c	44	P0A7V3	c	85	146447
112	5MDV	P0A7V3	h	45	P0A7V3	h	86	144303
112	5MDW	P0A7V3	h	45	P0A7V3	h	86	144426
112	5MDY	P0A7V3	h	45	P0A7V3	h	86	145776
112	3JCE	P0A7V3	c	45	P0A7V3	c	86	143946
112	5MDZ	P0A7V3	h	45	P0A7V3	h	86	145109
112	5MGP	P0A7V3	c	44	P0A7V3	c	85	142444
112	5NP6	P0A7V3	F	44	P0A7V3	F	85	144766
112	5NWY	P0A7V3	2	45	P0A7V3	2	86	145550
112	5O2R	P0A7V3	c	44	P0A7V3	c	85	139532
112	5U4I	P0A7V3	c	45	P0A7V3	c	86	147513
112	5U9F	P0A7V3	C	44	P0A7V3	C	85	144971
112	5U9G	P0A7V3	C	44	P0A7V3	C	85	147099
112	5UYK	P0A7V3	C	44	P0A7V3	C	85	149878
112	3JCJ	P0A7V3	h	44	P0A7V3	h	85	138913
112	5UYL	P0A7V3	C	44	P0A7V3	C	85	150446
112	5UYM	P0A7V3	C	44	P0A7V3	C	85	142292
112	5UYN	P0A7V3	C	44	P0A7V3	C	85	143645
112	5UYP	P0A7V3	C	44	P0A7V3	C	85	154527
112	5UYQ	P0A7V3	C	44	P0A7V3	C	85	141582
112	5WDT	P0A7V3	c	44	P0A7V3	c	85	149260
112	5WE4	P0A7V3	c	44	P0A7V3	c	85	148812
112	5WE6	P0A7V3	c	44	P0A7V3	c	85	152426
112	5WFK	P0A7V3	c	44	P0A7V3	c	85	150604
112	6BU8	P0A7V3	C	44	P0A7V3	C	85	153100
112	4U1U	P0A7V3	AC	45	P0A7V3	AC	86	143816
112	4U1U	P0A7V3	CC	45	P0A7V3	CC	86	145429
112	6BY1	P0A7V3	AC	45	P0A7V3	AC	86	144309
112	6BY1	P0A7V3	BC	45	P0A7V3	BC	86	147671
112	6C4I	P0A7V3	c	45	P0A7V3	c	86	148320
112	6ENF	P0A7V3	c	44	P0A7V3	c	85	149772
112	6ENJ	P0A7V3	c	44	P0A7V3	c	85	141403
112	6ENU	P0A7V3	c	44	P0A7V3	c	85	149005
112	6GWT	P0A7V3	c	44	P0A7V3	c	85	148784
112	6GXM	P0A7V3	c	44	P0A7V3	c	85	148772
112	6GXN	P0A7V3	c	44	P0A7V3	c	85	148706
112	6GXO	P0A7V3	c	44	P0A7V3	c	85	148693
112	6GXP	P0A7V3	c	44	P0A7V3	c	85	148777
113	3J9Z	P0A7V3	SC	62	P0A7V3	SC	232	361635
113	3JA1	P0A7V3	SC	62	P0A7V3	SC	232	395907
114	3J9Y	P0A7V3	c	85	P0A7V3	c	88	51513
114	4U1V	P0A7V3	AC	86	P0A7V3	AC	89	49541
114	4U1V	P0A7V3	CC	86	P0A7V3	CC	89	50999
114	6H4N	P0A7V3	c	85	P0A7V3	c	88	56898
114	6HRM	P0A7V3	h	86	P0A7V3	h	89	61472
114	6I7V	P0A7V3	AC	86	P0A7V3	AC	89	52208
114	6I7V	P0A7V3	BC	86	P0A7V3	BC	89	53564
114	6OFX	P0A7V3	H	85	P0A7V3	H	88	52411
114	6OG7	P0A7V3	H	85	P0A7V3	H	88	53879
114	6Q97	P0A7V3	h	86	P0A7V3	h	89	58347
114	6Q98	P0A7V3	h	86	P0A7V3	h	89	50124
114	6Q9A	P0A7V3	h	86	P0A7V3	h	89	58306
114	4U20	P0A7V3	AC	86	P0A7V3	AC	89	49887
114	4U20	P0A7V3	CC	86	P0A7V3	CC	89	49496
114	4U24	P0A7V3	AC	86	P0A7V3	AC	89	52175
114	4U24	P0A7V3	CC	86	P0A7V3	CC	89	51479
114	4U25	P0A7V3	AC	86	P0A7V3	AC	89	50285
114	4U25	P0A7V3	CC	86	P0A7V3	CC	89	51103
114	4U26	P0A7V3	AC	86	P0A7V3	AC	89	52339
114	4U26	P0A7V3	CC	86	P0A7V3	CC	89	51456
114	4U27	P0A7V3	AC	86	P0A7V3	AC	89	51170
114	4U27	P0A7V3	CC	86	P0A7V3	CC	89	50333
114	4V4H	P0A7V3	AC	85	P0A7V3	AC	88	53547
114	4V4H	P0A7V3	CC	85	P0A7V3	CC	88	50384
114	4V4Q	P0A7V3	AC	85	P0A7V3	AC	88	52233
114	4V4Q	P0A7V3	CC	85	P0A7V3	CC	88	50321
114	4V50	P0A7V3	AC	85	P0A7V3	AC	88	57247
114	4V50	P0A7V3	CC	85	P0A7V3	CC	88	55509
114	4V52	P0A7V3	AC	85	P0A7V3	AC	88	57533
114	4V52	P0A7V3	CC	85	P0A7V3	CC	88	57489
114	3J9Z	P0A7V3	SC	85	P0A7V3	SC	88	53105
114	4V53	P0A7V3	AC	85	P0A7V3	AC	88	59417
114	4V53	P0A7V3	CC	85	P0A7V3	CC	88	59386
114	4V54	P0A7V3	AC	85	P0A7V3	AC	88	55295
114	4V54	P0A7V3	CC	85	P0A7V3	CC	88	55320
114	4V55	P0A7V3	AC	85	P0A7V3	AC	88	58879
114	4V55	P0A7V3	CC	85	P0A7V3	CC	88	58853
114	4V56	P0A7V3	AC	85	P0A7V3	AC	88	61088
114	4V56	P0A7V3	CC	85	P0A7V3	CC	88	64886
114	4V57	P0A7V3	AC	85	P0A7V3	AC	88	58424
114	4V57	P0A7V3	CC	85	P0A7V3	CC	88	59503
114	4V5B	P0A7V3	BC	85	P0A7V3	BC	88	54243
114	4V5B	P0A7V3	DC	85	P0A7V3	DC	88	43715
114	4V5Y	P0A7V3	AC	85	P0A7V3	AC	88	59387
114	4V5Y	P0A7V3	CC	85	P0A7V3	CC	88	59425
114	4V64	P0A7V3	AC	85	P0A7V3	AC	88	55461
114	4V64	P0A7V3	CC	85	P0A7V3	CC	88	55347
114	4V6C	P0A7V3	AC	85	P0A7V3	AC	88	57775
114	4V6C	P0A7V3	CC	85	P0A7V3	CC	88	66583
114	4V6D	P0A7V3	AC	85	P0A7V3	AC	88	59061
114	4V6D	P0A7V3	CC	85	P0A7V3	CC	88	66034
114	3JA1	P0A7V3	SC	85	P0A7V3	SC	88	55109
114	4V6E	P0A7V3	AC	85	P0A7V3	AC	88	58068
114	4V6E	P0A7V3	CC	85	P0A7V3	CC	88	68313
114	4V7S	P0A7V3	AC	85	P0A7V3	AC	88	56652
114	4V7S	P0A7V3	CC	85	P0A7V3	CC	88	66774
114	4V7T	P0A7V3	AC	85	P0A7V3	AC	88	55921
114	4V7T	P0A7V3	CC	85	P0A7V3	CC	88	67432
114	4V7U	P0A7V3	AC	85	P0A7V3	AC	88	55749
114	4V7U	P0A7V3	CC	85	P0A7V3	CC	88	66905
114	4V7V	P0A7V3	AC	85	P0A7V3	AC	88	56350
114	4V7V	P0A7V3	CC	85	P0A7V3	CC	88	66583
114	4V85	P0A7V3	AC	85	P0A7V3	AC	88	53988
114	4V89	P0A7V3	AC	85	P0A7V3	AC	88	50931
114	4V9C	P0A7V3	AC	86	P0A7V3	AC	89	57450
114	4V9C	P0A7V3	CC	86	P0A7V3	CC	89	48384
114	4V9D	P0A7V3	AC	85	P0A7V3	AC	88	50423
114	4V9D	P0A7V3	BC	85	P0A7V3	BC	88	49836
114	4V9O	P0A7V3	BC	86	P0A7V3	BC	89	55628
114	4V9O	P0A7V3	DC	86	P0A7V3	DC	89	56791
114	4V9O	P0A7V3	FC	86	P0A7V3	FC	89	52130
114	4V9O	P0A7V3	HC	86	P0A7V3	HC	89	53363
114	3JBU	P0A7V3	C	85	P0A7V3	C	88	63779
114	4V9P	P0A7V3	BC	86	P0A7V3	BC	89	50268
114	4V9P	P0A7V3	DC	86	P0A7V3	DC	89	53660
114	4V9P	P0A7V3	FC	86	P0A7V3	FC	89	50626
114	4V9P	P0A7V3	HC	86	P0A7V3	HC	89	47186
114	4WF1	P0A7V3	AC	86	P0A7V3	AC	89	50604
114	4WF1	P0A7V3	CC	86	P0A7V3	CC	89	52631
114	4WOI	P0A7V3	AC	86	P0A7V3	AC	89	49549
114	4WOI	P0A7V3	DC	86	P0A7V3	DC	89	56294
114	4WWW	P0A7V3	QC	85	P0A7V3	QC	88	566114
114	4WWW	P0A7V3	XC	85	P0A7V3	XC	88	673174
114	4YBB	P0A7V3	AC	86	P0A7V3	AC	89	52957
114	4YBB	P0A7V3	BC	86	P0A7V3	BC	89	53311
114	5AFI	P0A7V3	c	85	P0A7V3	c	88	51510
114	5H5U	P0A7V3	j	86	P0A7V3	j	89	55521
114	5IQR	P0A7V3	h	86	P0A7V3	h	89	52437
114	5IT8	P0A7V3	AC	86	P0A7V3	AC	89	52432
114	5IT8	P0A7V3	BC	86	P0A7V3	BC	89	52661
114	5J5B	P0A7V3	AC	86	P0A7V3	AC	89	52964
114	5J5B	P0A7V3	BC	86	P0A7V3	BC	89	53066
114	3JBV	P0A7V3	C	85	P0A7V3	C	88	56091
114	5J7L	P0A7V3	AC	86	P0A7V3	AC	89	52928
114	5J7L	P0A7V3	BC	86	P0A7V3	BC	89	53011
114	5J88	P0A7V3	AC	86	P0A7V3	AC	89	53759
114	5J88	P0A7V3	BC	86	P0A7V3	BC	89	53884
114	5J8A	P0A7V3	AC	86	P0A7V3	AC	89	52996
114	5J8A	P0A7V3	BC	86	P0A7V3	BC	89	53085
114	5J91	P0A7V3	AC	86	P0A7V3	AC	89	52972
114	5J91	P0A7V3	BC	86	P0A7V3	BC	89	53062
114	5JC9	P0A7V3	AC	86	P0A7V3	AC	89	53412
114	5JC9	P0A7V3	BC	86	P0A7V3	BC	89	53476
114	5JTE	P0A7V3	AC	86	P0A7V3	AC	89	48933
114	5JU8	P0A7V3	AC	86	P0A7V3	AC	89	48975
114	5KCR	P0A7V3	1c	86	P0A7V3	1c	89	49051
114	5KCS	P0A7V3	1c	85	P0A7V3	1c	88	54363
114	5KPS	P0A7V3	8	85	P0A7V3	8	88	52241
114	3JCD	P0A7V3	c	86	P0A7V3	c	89	48692
114	5KPV	P0A7V3	7	85	P0A7V3	7	88	51164
114	5KPW	P0A7V3	7	85	P0A7V3	7	88	53442
114	5KPX	P0A7V3	7	85	P0A7V3	7	88	52630
114	5L3P	P0A7V3	c	85	P0A7V3	c	88	54760
114	5LZA	P0A7V3	c	85	P0A7V3	c	88	49564
114	5LZD	P0A7V3	c	85	P0A7V3	c	88	50129
114	5LZE	P0A7V3	c	85	P0A7V3	c	88	49212
114	5MDV	P0A7V3	h	86	P0A7V3	h	89	57532
114	5MDW	P0A7V3	h	86	P0A7V3	h	89	58230
114	5MDY	P0A7V3	h	86	P0A7V3	h	89	58717
114	3JCE	P0A7V3	c	86	P0A7V3	c	89	52287
114	5MDZ	P0A7V3	h	86	P0A7V3	h	89	57935
114	5MGP	P0A7V3	c	85	P0A7V3	c	88	54976
114	5NP6	P0A7V3	F	85	P0A7V3	F	88	49366
114	5NWY	P0A7V3	2	86	P0A7V3	2	89	50253
114	5O2R	P0A7V3	c	85	P0A7V3	c	88	53833
114	5U4I	P0A7V3	c	86	P0A7V3	c	89	51176
114	5U9F	P0A7V3	C	85	P0A7V3	C	88	55416
114	5U9G	P0A7V3	C	85	P0A7V3	C	88	52325
114	5UYK	P0A7V3	C	85	P0A7V3	C	88	50961
114	3JCJ	P0A7V3	h	85	P0A7V3	h	88	53597
114	5UYL	P0A7V3	C	85	P0A7V3	C	88	55480
114	5UYM	P0A7V3	C	85	P0A7V3	C	88	54547
114	5UYN	P0A7V3	C	85	P0A7V3	C	88	49363
114	5UYP	P0A7V3	C	85	P0A7V3	C	88	51636
114	5UYQ	P0A7V3	C	85	P0A7V3	C	88	53080
114	5WDT	P0A7V3	c	85	P0A7V3	c	88	55921
114	5WE4	P0A7V3	c	85	P0A7V3	c	88	55627
114	5WE6	P0A7V3	c	85	P0A7V3	c	88	55585
114	5WFK	P0A7V3	c	85	P0A7V3	c	88	54748
114	6BU8	P0A7V3	C	85	P0A7V3	C	88	55118
114	4U1U	P0A7V3	AC	86	P0A7V3	AC	89	49473
114	4U1U	P0A7V3	CC	86	P0A7V3	CC	89	50342
114	6BY1	P0A7V3	AC	86	P0A7V3	AC	89	48367
114	6BY1	P0A7V3	BC	86	P0A7V3	BC	89	48252
114	6C4I	P0A7V3	c	86	P0A7V3	c	89	58070
114	6ENF	P0A7V3	c	85	P0A7V3	c	88	55720
114	6ENJ	P0A7V3	c	85	P0A7V3	c	88	56052
114	6ENU	P0A7V3	c	85	P0A7V3	c	88	55736
114	6GWT	P0A7V3	c	85	P0A7V3	c	88	52478
114	6GXM	P0A7V3	c	85	P0A7V3	c	88	52498
114	6GXN	P0A7V3	c	85	P0A7V3	c	88	52473
114	6GXO	P0A7V3	c	85	P0A7V3	c	88	52521
114	6GXP	P0A7V3	c	85	P0A7V3	c	88	52494
115	3J9Z	P0A7V3	SC	107	P0A7V3	SC	218	420995
115	3JA1	P0A7V3	SC	107	P0A7V3	SC	218	388854
116	3J9Y	P0A7V3	c	107	P0A7V3	c	146	141744
116	4U1V	P0A7V3	AC	108	P0A7V3	AC	147	142872
116	4U1V	P0A7V3	CC	108	P0A7V3	CC	147	138256
116	6H4N	P0A7V3	c	107	P0A7V3	c	146	139745
116	6HRM	P0A7V3	h	108	P0A7V3	h	147	147998
116	6I7V	P0A7V3	AC	108	P0A7V3	AC	147	150380
116	6I7V	P0A7V3	BC	108	P0A7V3	BC	147	142662
116	6OFX	P0A7V3	H	107	P0A7V3	H	146	149202
116	6OG7	P0A7V3	H	107	P0A7V3	H	146	144362
116	6Q97	P0A7V3	h	108	P0A7V3	h	147	142936
116	6Q98	P0A7V3	h	108	P0A7V3	h	147	130582
116	6Q9A	P0A7V3	h	108	P0A7V3	h	147	143525
116	4U20	P0A7V3	AC	108	P0A7V3	AC	147	142107
[truncated: 8,768 more rows]
