# Supplementary material for: Structural analysis of 70S ribosomes by cross-linking/mass spectrometry reveals conformational plasticity
Source: Sci Rep. 2020 Jul 28;10:12618. doi: 10.1038/s41598-020-69313-3 (PMC7387497; doi:10.1038/s41598-020-69313-3)
Supplement: Supplementary file 4 — Supplementary Table S3 [file 41598_2020_69313_MOESM4_ESM.xls]

## Sheet: TableS3_
ID	PDBID	Uniprot1	Chain1	Res1	Uniprot2	Chain2	Res2	Distance
1	3JCE	P0A7L0	5	14	P0A7R1	H	112	65249
1	5U9F	P0A7L0	3	14	P0A7R1	9	112	63613
1	5U9G	P0A7L0	3	14	P0A7R1	9	112	63157
1	5UYM	P0A7L0	3	14	P0A7R1	9	112	63107
1	6BU8	P0A7L0	3	14	P0A7R1	9	112	63788
1	6ENU	P0A7L0	7	14	P0A7R1	H	112	75124
13	3JBV	P0ADY7	m	58	P0A7J7	i	94	16745
13	3JCE	P0ADY7	M	58	P0A7J7	I	94	17552
13	4U1U	P0ADY7	BM	58	P0A7J7	BI	95	19865
13	4U1U	P0ADY7	DM	58	P0A7J7	DI	95	18784
13	4U1V	P0ADY7	BM	58	P0A7J7	BI	95	19870
13	4U1V	P0ADY7	DM	58	P0A7J7	DI	95	18417
13	4U20	P0ADY7	BM	58	P0A7J7	BI	95	19796
13	4U20	P0ADY7	DM	58	P0A7J7	DI	95	18696
13	4U24	P0ADY7	BM	58	P0A7J7	BI	95	20291
13	4U24	P0ADY7	DM	58	P0A7J7	DI	95	19035
13	4U25	P0ADY7	BM	58	P0A7J7	BI	95	20256
13	4U25	P0ADY7	DM	58	P0A7J7	DI	95	18128
13	4U26	P0ADY7	BM	58	P0A7J7	BI	95	20170
13	4U26	P0ADY7	DM	58	P0A7J7	DI	95	19055
13	4U27	P0ADY7	BM	58	P0A7J7	BI	95	20198
13	4U27	P0ADY7	DM	58	P0A7J7	DI	95	18049
13	4V4H	P0ADY7	BM	58	P0A7J7	BI	94	16686
13	4V4H	P0ADY7	DM	58	P0A7J7	DI	94	27801
13	4V4Q	P0ADY7	BM	58	P0A7J7	BI	94	16619
13	4V4Q	P0ADY7	DM	58	P0A7J7	DI	94	27619
13	4V50	P0ADY7	BM	58	P0A7J7	BI	94	18533
13	4V50	P0ADY7	DM	58	P0A7J7	DI	94	26493
13	4V52	P0ADY7	BM	58	P0A7J7	BI	94	18576
13	4V52	P0ADY7	DM	58	P0A7J7	DI	94	28644
13	4V54	P0ADY7	BM	58	P0A7J7	BI	94	18970
13	4V54	P0ADY7	DM	58	P0A7J7	DI	94	28729
13	4V57	P0ADY7	BM	58	P0A7J7	BI	94	17653
13	4V57	P0ADY7	DM	58	P0A7J7	DI	94	27441
13	4V64	P0ADY7	BM	58	P0A7J7	BI	94	18623
13	4V64	P0ADY7	DM	58	P0A7J7	DI	94	28676
13	4V6C	P0ADY7	BM	58	P0A7J7	BI	94	19583
13	4V6C	P0ADY7	DM	58	P0A7J7	DI	94	19379
13	4V7S	P0ADY7	BM	58	P0A7J7	BI	94	19735
13	4V7S	P0ADY7	DM	58	P0A7J7	DI	94	19929
13	4V7T	P0ADY7	BM	58	P0A7J7	BI	94	19556
13	4V7T	P0ADY7	DM	58	P0A7J7	DI	94	19619
13	4V7U	P0ADY7	BM	58	P0A7J7	BI	94	19364
13	4V7U	P0ADY7	DM	58	P0A7J7	DI	94	19240
13	4V7V	P0ADY7	BM	58	P0A7J7	BI	94	19755
13	4V7V	P0ADY7	DM	58	P0A7J7	DI	94	19837
13	4V85	P0ADY7	BQ	58	P0A7J7	BI	94	20836
13	4V9C	P0ADY7	BM	58	P0A7J7	BI	94	18226
13	4V9C	P0ADY7	DM	58	P0A7J7	DI	94	18047
13	4V9D	P0ADY7	CM	58	P0A7J7	CI	94	19727
13	4V9D	P0ADY7	DM	58	P0A7J7	DI	94	18799
13	4V9O	P0ADY7	AM	58	P0A7J7	AI	94	15767
13	4V9O	P0ADY7	CM	58	P0A7J7	CI	94	17214
13	4V9O	P0ADY7	EM	58	P0A7J7	EI	94	18995
13	4V9O	P0ADY7	GM	58	P0A7J7	GI	94	18263
13	4V9P	P0ADY7	AM	58	P0A7J7	AI	94	16819
13	4V9P	P0ADY7	CM	58	P0A7J7	CI	94	16142
13	4V9P	P0ADY7	EM	58	P0A7J7	EI	94	19213
13	4V9P	P0ADY7	GM	58	P0A7J7	GI	94	15948
13	4WF1	P0ADY7	BM	58	P0A7J7	BI	95	19659
13	4WF1	P0ADY7	DM	58	P0A7J7	DI	95	18382
13	4WOI	P0ADY7	BM	58	P0A7J7	BI	94	19118
13	4WOI	P0ADY7	CM	58	P0A7J7	CI	94	18751
13	4WWW	P0ADY7	RM	58	P0A7J7	RI	94	19552
13	4WWW	P0ADY7	YM	58	P0A7J7	YI	94	19736
13	4YBB	P0ADY7	CN	58	P0A7J7	CJ	95	19712
13	4YBB	P0ADY7	DN	58	P0A7J7	DJ	95	20829
13	5AFI	P0ADY7	M	58	P0A7J7	I	94	20724
13	5GAE	P0ADY7	N	58	P0A7J7	J	95	22984
13	5H5U	P0ADY7	N	58	P0A7J7	J	95	18904
13	5IQR	P0ADY7	M	58	P0A7J7	I	94	22548
13	5IT8	P0ADY7	CN	58	P0A7J7	CJ	95	19989
13	5IT8	P0ADY7	DN	58	P0A7J7	DJ	95	20592
13	5J5B	P0ADY7	CN	58	P0A7J7	CJ	95	20112
13	5J5B	P0ADY7	DN	58	P0A7J7	DJ	95	20833
13	5J7L	P0ADY7	CN	58	P0A7J7	CJ	95	20162
13	5J7L	P0ADY7	DN	58	P0A7J7	DJ	95	20840
13	5J88	P0ADY7	CN	58	P0A7J7	CJ	95	20140
13	5J88	P0ADY7	DN	58	P0A7J7	DJ	95	20741
13	5J8A	P0ADY7	CN	58	P0A7J7	CJ	95	20150
13	5J8A	P0ADY7	DN	58	P0A7J7	DJ	95	20845
13	5J91	P0ADY7	CN	58	P0A7J7	CJ	95	20112
13	5J91	P0ADY7	DN	58	P0A7J7	DJ	95	20833
13	5JC9	P0ADY7	CN	58	P0A7J7	CJ	95	20351
13	5JC9	P0ADY7	DN	58	P0A7J7	DJ	95	20996
13	5LZD	P0ADY7	M	58	P0A7J7	I	94	23554
13	5LZE	P0ADY7	M	58	P0A7J7	I	94	25043
13	5MDV	P0ADY7	M	58	P0A7J7	I	94	17914
13	5MDW	P0ADY7	M	58	P0A7J7	I	94	21391
13	5MDY	P0ADY7	M	58	P0A7J7	I	94	20679
13	5MDZ	P0ADY7	M	58	P0A7J7	I	94	20291
13	5NWY	P0ADY7	Z	58	P0A7J7	V	95	19817
13	5O2R	P0ADY7	M	58	P0A7J7	I	94	21508
13	5U4I	P0ADY7	N	58	P0A7J7	J	94	21624
13	5U9F	P0ADY7	15	58	P0A7J7	11	94	19947
13	5U9G	P0ADY7	15	58	P0A7J7	11	94	22384
13	5UYM	P0ADY7	15	58	P0A7J7	11	94	19659
13	5WDT	P0ADY7	M	58	P0A7J7	I	94	16475
13	5WE4	P0ADY7	M	58	P0A7J7	I	94	14951
13	5WE6	P0ADY7	M	58	P0A7J7	I	94	16720
13	5WFK	P0ADY7	M	58	P0A7J7	I	94	17048
13	6BU8	P0ADY7	15	58	P0A7J7	11	94	21815
13	6C4I	P0ADY7	N	58	P0A7J7	J	94	18002
13	6HRM	P0ADY7	M	58	P0A7J7	I	94	17246
13	6I0Y	P0ADY7	M	58	P0A7J7	I	94	15765
13	6I7V	P0ADY7	CN	58	P0A7J7	CJ	94	18321
13	6I7V	P0ADY7	DN	58	P0A7J7	DJ	94	19892
14	3JBV	P0AG44	n	35	P0A7N4	3	57	13480
14	3JCE	P0AG44	N	35	P0A7N4	0	56	12341
14	4U1U	P0AG44	BN	35	P0A7N4	B0	57	11283
14	4U1U	P0AG44	DN	35	P0A7N4	D0	57	12592
14	4U1V	P0AG44	BN	35	P0A7N4	B0	57	11592
14	4U1V	P0AG44	DN	35	P0A7N4	D0	57	12808
14	4U20	P0AG44	BN	35	P0A7N4	B0	57	11337
14	4U20	P0AG44	DN	35	P0A7N4	D0	57	12674
14	4U24	P0AG44	BN	35	P0A7N4	B0	57	11332
14	4U24	P0AG44	DN	35	P0A7N4	D0	57	12795
14	4U25	P0AG44	BN	35	P0A7N4	B0	57	11622
14	4U25	P0AG44	DN	35	P0A7N4	D0	57	12508
14	4U26	P0AG44	BN	35	P0A7N4	B0	57	11420
14	4U26	P0AG44	DN	35	P0A7N4	D0	57	12925
14	4U27	P0AG44	BN	35	P0A7N4	B0	57	11661
14	4U27	P0AG44	DN	35	P0A7N4	D0	57	12525
14	4V4H	P0AG44	BN	35	P0A7N4	B0	56	20728
14	4V4H	P0AG44	DN	35	P0A7N4	D0	56	20218
14	4V4Q	P0AG44	BN	35	P0A7N4	B0	56	21172
14	4V4Q	P0AG44	DN	35	P0A7N4	D0	56	19857
14	4V50	P0AG44	BN	35	P0A7N4	B0	56	14719
14	4V50	P0AG44	DN	35	P0A7N4	D0	56	14741
14	4V52	P0AG44	BN	35	P0A7N4	B0	56	14814
14	4V52	P0AG44	DN	35	P0A7N4	D0	56	14918
14	4V54	P0AG44	BN	35	P0A7N4	B0	56	14686
14	4V54	P0AG44	DN	35	P0A7N4	D0	56	14761
14	4V57	P0AG44	BN	35	P0A7N4	B0	56	14208
14	4V57	P0AG44	DN	35	P0A7N4	D0	56	14285
14	4V64	P0AG44	BN	35	P0A7N4	B0	56	14241
14	4V64	P0AG44	DN	35	P0A7N4	D0	56	14232
14	4V6C	P0AG44	BN	35	P0A7N4	B0	56	11232
14	4V6C	P0AG44	DN	35	P0A7N4	D0	56	13150
14	4V7S	P0AG44	BN	35	P0A7N4	B0	56	11192
14	4V7S	P0AG44	DN	35	P0A7N4	D0	56	13042
14	4V7T	P0AG44	BN	35	P0A7N4	B0	56	11379
14	4V7T	P0AG44	DN	35	P0A7N4	D0	56	13126
14	4V7U	P0AG44	BN	35	P0A7N4	B0	56	11290
14	4V7U	P0AG44	DN	35	P0A7N4	D0	56	12595
14	4V7V	P0AG44	BN	35	P0A7N4	B0	56	11303
14	4V7V	P0AG44	DN	35	P0A7N4	D0	56	12919
14	4V85	P0AG44	BR	35	P0A7N4	B4	56	11901
14	4V9C	P0AG44	BN	35	P0A7N4	B0	56	11669
14	4V9C	P0AG44	DN	35	P0A7N4	D0	56	11067
14	4V9D	P0AG44	CN	35	P0A7N4	C0	56	11867
14	4V9D	P0AG44	DN	35	P0A7N4	D0	56	12481
14	4V9O	P0AG44	AN	35	P0A7N4	A0	56	11818
14	4V9O	P0AG44	CN	35	P0A7N4	C0	56	11853
14	4V9O	P0AG44	EN	35	P0A7N4	E0	56	11904
14	4V9O	P0AG44	GN	35	P0A7N4	G0	56	12871
14	4V9P	P0AG44	AN	35	P0A7N4	A0	56	11727
14	4V9P	P0AG44	CN	35	P0A7N4	C0	56	12242
14	4V9P	P0AG44	EN	35	P0A7N4	E0	56	11379
14	4V9P	P0AG44	GN	35	P0A7N4	G0	56	12659
14	4WF1	P0AG44	BN	35	P0A7N4	B0	57	11797
14	4WF1	P0AG44	DN	35	P0A7N4	D0	57	12905
14	4WOI	P0AG44	BN	35	P0A7N4	B0	56	11648
14	4WOI	P0AG44	CN	35	P0A7N4	C0	56	12768
14	4WWW	P0AG44	RN	35	P0A7N4	R0	56	11191
14	4WWW	P0AG44	YN	35	P0A7N4	Y0	56	13109
14	4YBB	P0AG44	CO	35	P0A7N4	C1	57	13203
14	4YBB	P0AG44	DO	35	P0A7N4	D1	57	12233
14	5AFI	P0AG44	N	35	P0A7N4	0	56	12947
14	5GAE	P0AG44	O	35	P0A7N4	b	57	12097
14	5H5U	P0AG44	O	35	P0A7N4	b	57	13556
14	5IQR	P0AG44	N	35	P0A7N4	b	57	11877
14	5IT8	P0AG44	CO	35	P0A7N4	C1	57	12334
14	5IT8	P0AG44	DO	35	P0A7N4	D1	57	12063
14	5J5B	P0AG44	CO	35	P0A7N4	C1	57	12444
14	5J5B	P0AG44	DO	35	P0A7N4	D1	57	11800
14	5J7L	P0AG44	CO	35	P0A7N4	C1	57	12358
14	5J7L	P0AG44	DO	35	P0A7N4	D1	57	11969
14	5J88	P0AG44	CO	35	P0A7N4	C1	57	12725
14	5J88	P0AG44	DO	35	P0A7N4	D1	57	11921
14	5J8A	P0AG44	CO	35	P0A7N4	C1	57	12922
14	5J8A	P0AG44	DO	35	P0A7N4	D1	57	11986
14	5J91	P0AG44	CO	35	P0A7N4	C1	57	12660
14	5J91	P0AG44	DO	35	P0A7N4	D1	57	11783
14	5JC9	P0AG44	CO	35	P0A7N4	C1	57	12079
14	5JC9	P0AG44	DO	35	P0A7N4	D1	57	11827
14	5LZD	P0AG44	N	35	P0A7N4	0	56	13267
14	5LZE	P0AG44	N	35	P0A7N4	0	56	12666
14	5MDV	P0AG44	N	35	P0A7N4	b	57	12791
14	5MDW	P0AG44	N	35	P0A7N4	b	57	13617
14	5MDY	P0AG44	N	35	P0A7N4	b	57	11284
14	5MDZ	P0AG44	N	35	P0A7N4	b	57	13498
14	5MGP	P0AG44	N	35	P0A7N4	0	56	12602
14	5NWY	P0AG44	a	35	P0A7N4	n	57	11876
14	5O2R	P0AG44	N	35	P0A7N4	0	56	12142
14	5U4I	P0AG44	O	35	P0A7N4	1	57	10302
14	5U9F	P0AG44	16	35	P0A7N4	30	56	13944
14	5U9G	P0AG44	16	35	P0A7N4	30	56	13206
14	5UYM	P0AG44	16	35	P0A7N4	30	56	12656
14	6BU8	P0AG44	16	35	P0A7N4	30	56	11892
14	6C4I	P0AG44	O	35	P0A7N4	2	57	12937
14	6ENF	P0AG44	N	35	P0A7N4	0	56	13114
14	6ENU	P0AG44	N	35	P0A7N4	0	56	12613
14	6H4N	P0AG44	N	35	P0A7N4	0	56	12697
14	6HRM	P0AG44	N	35	P0A7N4	b	57	13292
14	6I0Y	P0AG44	N	35	P0A7N4	0	56	11817
14	6I7V	P0AG44	CO	35	P0A7N4	C1	56	12660
14	6I7V	P0AG44	DO	35	P0A7N4	D1	56	11791
14	6QUL	P0AG44	O	35	P0A7N4	b	57	12027
15	3JBV	P0AG44	n	5	P60723	e	106	122053
15	3JCE	P0AG44	N	5	P60723	E	106	121391
15	4U1U	P0AG44	BN	5	P60723	BE	106	120870
15	4U1U	P0AG44	DN	5	P60723	DE	106	119939
15	4U1V	P0AG44	BN	5	P60723	BE	106	120670
15	4U1V	P0AG44	DN	5	P60723	DE	106	120079
15	4U20	P0AG44	BN	5	P60723	BE	106	120247
15	4U20	P0AG44	DN	5	P60723	DE	106	119978
15	4U24	P0AG44	BN	5	P60723	BE	106	119957
15	4U24	P0AG44	DN	5	P60723	DE	106	119661
15	4U25	P0AG44	BN	5	P60723	BE	106	120385
15	4U25	P0AG44	DN	5	P60723	DE	106	120287
15	4U26	P0AG44	BN	5	P60723	BE	106	120119
15	4U26	P0AG44	DN	5	P60723	DE	106	119717
15	4U27	P0AG44	BN	5	P60723	BE	106	120448
15	4U27	P0AG44	DN	5	P60723	DE	106	120238
15	4V4H	P0AG44	BN	5	P60723	BE	106	121265
15	4V4H	P0AG44	DN	5	P60723	DE	106	121314
15	4V4Q	P0AG44	BN	5	P60723	BE	106	120613
15	4V4Q	P0AG44	DN	5	P60723	DE	106	121011
15	4V50	P0AG44	BN	5	P60723	BE	106	120372
15	4V50	P0AG44	DN	5	P60723	DE	106	120233
15	4V52	P0AG44	BN	5	P60723	BE	106	119931
15	4V52	P0AG44	DN	5	P60723	DE	106	119853
15	4V54	P0AG44	BN	5	P60723	BE	106	119998
15	4V54	P0AG44	DN	5	P60723	DE	106	120018
15	4V57	P0AG44	BN	5	P60723	BE	106	120618
15	4V57	P0AG44	DN	5	P60723	DE	106	120450
15	4V64	P0AG44	BN	5	P60723	BE	106	119967
15	4V64	P0AG44	DN	5	P60723	DE	106	119874
15	4V6C	P0AG44	BN	5	P60723	BE	106	120661
15	4V6C	P0AG44	DN	5	P60723	DE	106	119999
15	4V7S	P0AG44	BN	5	P60723	BE	106	120584
15	4V7S	P0AG44	DN	5	P60723	DE	106	120033
15	4V7T	P0AG44	BN	5	P60723	BE	106	120453
15	4V7T	P0AG44	DN	5	P60723	DE	106	120105
15	4V7U	P0AG44	BN	5	P60723	BE	106	120461
15	4V7U	P0AG44	DN	5	P60723	DE	106	119722
15	4V7V	P0AG44	BN	5	P60723	BE	106	120065
15	4V7V	P0AG44	DN	5	P60723	DE	106	119831
15	4V85	P0AG44	BR	5	P60723	BE	106	120442
15	4V9C	P0AG44	BN	5	P60723	BE	106	119932
15	4V9C	P0AG44	DN	5	P60723	DE	106	120441
15	4V9D	P0AG44	CN	5	P60723	CE	106	120080
15	4V9D	P0AG44	DN	5	P60723	DE	106	119923
15	4V9O	P0AG44	AN	5	P60723	AE	106	121222
15	4V9O	P0AG44	CN	5	P60723	CE	106	121580
15	4V9O	P0AG44	EN	5	P60723	EE	106	119980
15	4V9O	P0AG44	GN	5	P60723	GE	106	119502
15	4V9P	P0AG44	AN	5	P60723	AE	106	120563
15	4V9P	P0AG44	CN	5	P60723	CE	106	120731
15	4V9P	P0AG44	EN	5	P60723	EE	106	120450
15	4V9P	P0AG44	GN	5	P60723	GE	106	120620
15	4WF1	P0AG44	BN	5	P60723	BE	106	120765
15	4WF1	P0AG44	DN	5	P60723	DE	106	120187
15	4WOI	P0AG44	BN	5	P60723	BE	106	121299
15	4WOI	P0AG44	CN	5	P60723	CE	106	120403
15	4WWW	P0AG44	RN	5	P60723	RE	106	120749
15	4WWW	P0AG44	YN	5	P60723	YE	106	120173
15	4YBB	P0AG44	CO	5	P60723	CE	106	120076
15	4YBB	P0AG44	DO	5	P60723	DE	106	120370
15	5AFI	P0AG44	N	5	P60723	E	106	120244
15	5GAE	P0AG44	O	5	P60723	E	106	120554
15	5H5U	P0AG44	O	5	P60723	E	106	121412
15	5IQR	P0AG44	N	5	P60723	D	106	118097
15	5IT8	P0AG44	CO	5	P60723	CE	106	120420
15	5IT8	P0AG44	DO	5	P60723	DE	106	120919
15	5J5B	P0AG44	CO	5	P60723	CE	106	120353
15	5J5B	P0AG44	DO	5	P60723	DE	106	120433
15	5J7L	P0AG44	CO	5	P60723	CE	106	120536
15	5J7L	P0AG44	DO	5	P60723	DE	106	120666
15	5J88	P0AG44	CO	5	P60723	CE	106	120306
15	5J88	P0AG44	DO	5	P60723	DE	106	120396
15	5J8A	P0AG44	CO	5	P60723	CE	106	120414
15	5J8A	P0AG44	DO	5	P60723	DE	106	120615
15	5J91	P0AG44	CO	5	P60723	CE	106	120354
15	5J91	P0AG44	DO	5	P60723	DE	106	120433
15	5JC9	P0AG44	CO	5	P60723	CE	106	120808
15	5JC9	P0AG44	DO	5	P60723	DE	106	120789
15	5LZD	P0AG44	N	5	P60723	E	106	120256
15	5LZE	P0AG44	N	5	P60723	E	106	120755
15	5MDV	P0AG44	N	5	P60723	D	106	120041
15	5MDW	P0AG44	N	5	P60723	D	106	120054
15	5MDY	P0AG44	N	5	P60723	D	106	120050
15	5MDZ	P0AG44	N	5	P60723	D	106	119991
15	5MGP	P0AG44	N	5	P60723	E	106	120704
15	5NWY	P0AG44	a	5	P60723	R	106	120090
15	5O2R	P0AG44	N	5	P60723	E	106	120609
15	5U4I	P0AG44	O	5	P60723	E	106	118201
15	5U9F	P0AG44	16	5	P60723	6	106	120718
15	5U9G	P0AG44	16	5	P60723	6	106	120746
15	5UYM	P0AG44	16	5	P60723	6	106	120738
15	5WDT	P0AG44	N	5	P60723	E	106	120099
15	5WE4	P0AG44	N	5	P60723	E	106	120159
15	5WE6	P0AG44	N	5	P60723	E	106	120345
15	5WFK	P0AG44	N	5	P60723	E	106	120372
15	6BU8	P0AG44	16	5	P60723	6	106	120162
15	6C4I	P0AG44	O	5	P60723	E	106	119071
15	6ENF	P0AG44	N	5	P60723	E	106	120863
15	6ENU	P0AG44	N	5	P60723	E	106	120722
15	6H4N	P0AG44	N	5	P60723	E	106	120473
15	6HRM	P0AG44	N	5	P60723	D	106	122842
15	6I0Y	P0AG44	N	5	P60723	E	106	121221
15	6I7V	P0AG44	CO	5	P60723	CE	106	120036
15	6I7V	P0AG44	DO	5	P60723	DE	106	120384
15	6QUL	P0AG44	O	5	P60723	E	106	120432
16	3JBV	P0AG44	n	35	P0A7N4	3	57	13480
16	3JCE	P0AG44	N	35	P0A7N4	0	56	12341
16	4U1U	P0AG44	BN	35	P0A7N4	B0	57	11283
16	4U1U	P0AG44	DN	35	P0A7N4	D0	57	12592
16	4U1V	P0AG44	BN	35	P0A7N4	B0	57	11592
16	4U1V	P0AG44	DN	35	P0A7N4	D0	57	12808
16	4U20	P0AG44	BN	35	P0A7N4	B0	57	11337
16	4U20	P0AG44	DN	35	P0A7N4	D0	57	12674
16	4U24	P0AG44	BN	35	P0A7N4	B0	57	11332
16	4U24	P0AG44	DN	35	P0A7N4	D0	57	12795
16	4U25	P0AG44	BN	35	P0A7N4	B0	57	11622
16	4U25	P0AG44	DN	35	P0A7N4	D0	57	12508
16	4U26	P0AG44	BN	35	P0A7N4	B0	57	11420
16	4U26	P0AG44	DN	35	P0A7N4	D0	57	12925
16	4U27	P0AG44	BN	35	P0A7N4	B0	57	11661
16	4U27	P0AG44	DN	35	P0A7N4	D0	57	12525
16	4V4H	P0AG44	BN	35	P0A7N4	B0	56	20728
16	4V4H	P0AG44	DN	35	P0A7N4	D0	56	20218
16	4V4Q	P0AG44	BN	35	P0A7N4	B0	56	21172
16	4V4Q	P0AG44	DN	35	P0A7N4	D0	56	19857
16	4V50	P0AG44	BN	35	P0A7N4	B0	56	14719
16	4V50	P0AG44	DN	35	P0A7N4	D0	56	14741
16	4V52	P0AG44	BN	35	P0A7N4	B0	56	14814
16	4V52	P0AG44	DN	35	P0A7N4	D0	56	14918
16	4V54	P0AG44	BN	35	P0A7N4	B0	56	14686
16	4V54	P0AG44	DN	35	P0A7N4	D0	56	14761
16	4V57	P0AG44	BN	35	P0A7N4	B0	56	14208
16	4V57	P0AG44	DN	35	P0A7N4	D0	56	14285
16	4V64	P0AG44	BN	35	P0A7N4	B0	56	14241
16	4V64	P0AG44	DN	35	P0A7N4	D0	56	14232
16	4V6C	P0AG44	BN	35	P0A7N4	B0	56	11232
16	4V6C	P0AG44	DN	35	P0A7N4	D0	56	13150
16	4V7S	P0AG44	BN	35	P0A7N4	B0	56	11192
16	4V7S	P0AG44	DN	35	P0A7N4	D0	56	13042
16	4V7T	P0AG44	BN	35	P0A7N4	B0	56	11379
16	4V7T	P0AG44	DN	35	P0A7N4	D0	56	13126
16	4V7U	P0AG44	BN	35	P0A7N4	B0	56	11290
16	4V7U	P0AG44	DN	35	P0A7N4	D0	56	12595
16	4V7V	P0AG44	BN	35	P0A7N4	B0	56	11303
16	4V7V	P0AG44	DN	35	P0A7N4	D0	56	12919
16	4V85	P0AG44	BR	35	P0A7N4	B4	56	11901
16	4V9C	P0AG44	BN	35	P0A7N4	B0	56	11669
16	4V9C	P0AG44	DN	35	P0A7N4	D0	56	11067
16	4V9D	P0AG44	CN	35	P0A7N4	C0	56	11867
16	4V9D	P0AG44	DN	35	P0A7N4	D0	56	12481
16	4V9O	P0AG44	AN	35	P0A7N4	A0	56	11818
16	4V9O	P0AG44	CN	35	P0A7N4	C0	56	11853
16	4V9O	P0AG44	EN	35	P0A7N4	E0	56	11904
16	4V9O	P0AG44	GN	35	P0A7N4	G0	56	12871
16	4V9P	P0AG44	AN	35	P0A7N4	A0	56	11727
16	4V9P	P0AG44	CN	35	P0A7N4	C0	56	12242
16	4V9P	P0AG44	EN	35	P0A7N4	E0	56	11379
16	4V9P	P0AG44	GN	35	P0A7N4	G0	56	12659
16	4WF1	P0AG44	BN	35	P0A7N4	B0	57	11797
16	4WF1	P0AG44	DN	35	P0A7N4	D0	57	12905
16	4WOI	P0AG44	BN	35	P0A7N4	B0	56	11648
16	4WOI	P0AG44	CN	35	P0A7N4	C0	56	12768
16	4WWW	P0AG44	RN	35	P0A7N4	R0	56	11191
16	4WWW	P0AG44	YN	35	P0A7N4	Y0	56	13109
16	4YBB	P0AG44	CO	35	P0A7N4	C1	57	13203
16	4YBB	P0AG44	DO	35	P0A7N4	D1	57	12233
16	5AFI	P0AG44	N	35	P0A7N4	0	56	12947
16	5GAE	P0AG44	O	35	P0A7N4	b	57	12097
16	5H5U	P0AG44	O	35	P0A7N4	b	57	13556
16	5IQR	P0AG44	N	35	P0A7N4	b	57	11877
16	5IT8	P0AG44	CO	35	P0A7N4	C1	57	12334
16	5IT8	P0AG44	DO	35	P0A7N4	D1	57	12063
16	5J5B	P0AG44	CO	35	P0A7N4	C1	57	12444
16	5J5B	P0AG44	DO	35	P0A7N4	D1	57	11800
16	5J7L	P0AG44	CO	35	P0A7N4	C1	57	12358
16	5J7L	P0AG44	DO	35	P0A7N4	D1	57	11969
16	5J88	P0AG44	CO	35	P0A7N4	C1	57	12725
16	5J88	P0AG44	DO	35	P0A7N4	D1	57	11921
16	5J8A	P0AG44	CO	35	P0A7N4	C1	57	12922
16	5J8A	P0AG44	DO	35	P0A7N4	D1	57	11986
16	5J91	P0AG44	CO	35	P0A7N4	C1	57	12660
16	5J91	P0AG44	DO	35	P0A7N4	D1	57	11783
16	5JC9	P0AG44	CO	35	P0A7N4	C1	57	12079
16	5JC9	P0AG44	DO	35	P0A7N4	D1	57	11827
16	5LZD	P0AG44	N	35	P0A7N4	0	56	13267
16	5LZE	P0AG44	N	35	P0A7N4	0	56	12666
16	5MDV	P0AG44	N	35	P0A7N4	b	57	12791
16	5MDW	P0AG44	N	35	P0A7N4	b	57	13617
16	5MDY	P0AG44	N	35	P0A7N4	b	57	11284
16	5MDZ	P0AG44	N	35	P0A7N4	b	57	13498
16	5MGP	P0AG44	N	35	P0A7N4	0	56	12602
16	5NWY	P0AG44	a	35	P0A7N4	n	57	11876
16	5O2R	P0AG44	N	35	P0A7N4	0	56	12142
16	5U4I	P0AG44	O	35	P0A7N4	1	57	10302
16	5U9F	P0AG44	16	35	P0A7N4	30	56	13944
16	5U9G	P0AG44	16	35	P0A7N4	30	56	13206
16	5UYM	P0AG44	16	35	P0A7N4	30	56	12656
16	6BU8	P0AG44	16	35	P0A7N4	30	56	11892
16	6C4I	P0AG44	O	35	P0A7N4	2	57	12937
16	6ENF	P0AG44	N	35	P0A7N4	0	56	13114
16	6ENU	P0AG44	N	35	P0A7N4	0	56	12613
16	6H4N	P0AG44	N	35	P0A7N4	0	56	12697
16	6HRM	P0AG44	N	35	P0A7N4	b	57	13292
16	6I0Y	P0AG44	N	35	P0A7N4	0	56	11817
16	6I7V	P0AG44	CO	35	P0A7N4	C1	56	12660
16	6I7V	P0AG44	DO	35	P0A7N4	D1	56	11791
16	6QUL	P0AG44	O	35	P0A7N4	b	57	12027
17	3JBV	P0C018	o	24	P0A7L8	y	62	21327
17	3JCE	P0C018	O	24	P0A7L8	W	61	20324
17	4U1U	P0C018	BO	24	P0A7L8	BW	62	21370
17	4U1U	P0C018	DO	24	P0A7L8	DW	62	21300
17	4U1V	P0C018	BO	24	P0A7L8	BW	62	21063
17	4U1V	P0C018	DO	24	P0A7L8	DW	62	21224
17	4U20	P0C018	BO	24	P0A7L8	BW	62	21260
17	4U20	P0C018	DO	24	P0A7L8	DW	62	21336
17	4U24	P0C018	BO	24	P0A7L8	BW	62	21358
17	4U24	P0C018	DO	24	P0A7L8	DW	62	21278
17	4U25	P0C018	BO	24	P0A7L8	BW	62	21281
17	4U25	P0C018	DO	24	P0A7L8	DW	62	20897
17	4U26	P0C018	BO	24	P0A7L8	BW	62	21254
17	4U26	P0C018	DO	24	P0A7L8	DW	62	21286
17	4U27	P0C018	BO	24	P0A7L8	BW	62	21202
17	4U27	P0C018	DO	24	P0A7L8	DW	62	20953
17	4V4H	P0C018	BO	24	P0A7L8	BW	61	24656
17	4V4H	P0C018	DO	24	P0A7L8	DW	61	24624
17	4V4Q	P0C018	BO	24	P0A7L8	BW	61	24494
17	4V4Q	P0C018	DO	24	P0A7L8	DW	61	24437
17	4V50	P0C018	BO	24	P0A7L8	BW	61	21211
17	4V50	P0C018	DO	24	P0A7L8	DW	61	20892
17	4V52	P0C018	BO	24	P0A7L8	BW	61	21144
17	4V52	P0C018	DO	24	P0A7L8	DW	61	21253
17	4V54	P0C018	BO	24	P0A7L8	BW	61	21229
17	4V54	P0C018	DO	24	P0A7L8	DW	61	21308
17	4V57	P0C018	BO	24	P0A7L8	BW	61	21351
17	4V57	P0C018	DO	24	P0A7L8	DW	61	21432
17	4V64	P0C018	BO	24	P0A7L8	BW	61	21662
17	4V64	P0C018	DO	24	P0A7L8	DW	61	21789
17	4V6C	P0C018	BO	24	P0A7L8	BW	61	21433
17	4V6C	P0C018	DO	24	P0A7L8	DW	61	21336
17	4V7S	P0C018	BO	24	P0A7L8	BW	61	21419
17	4V7S	P0C018	DO	24	P0A7L8	DW	61	21096
17	4V7T	P0C018	BO	24	P0A7L8	BW	61	21335
17	4V7T	P0C018	DO	24	P0A7L8	DW	61	21432
17	4V7U	P0C018	BO	24	P0A7L8	BW	61	21374
17	4V7U	P0C018	DO	24	P0A7L8	DW	61	21230
17	4V7V	P0C018	BO	24	P0A7L8	BW	61	21368
17	4V7V	P0C018	DO	24	P0A7L8	DW	61	21229
17	4V85	P0C018	BS	24	P0A7L8	B0	61	21363
17	4V9C	P0C018	BO	24	P0A7L8	BW	62	19850
17	4V9C	P0C018	DO	24	P0A7L8	DW	62	21131
17	4V9D	P0C018	CO	24	P0A7L8	CW	58	20727
17	4V9O	P0C018	AO	24	P0A7L8	AW	61	21155
17	4V9O	P0C018	CO	24	P0A7L8	CW	61	20955
17	4V9O	P0C018	EO	24	P0A7L8	EW	61	21015
17	4V9O	P0C018	GO	24	P0A7L8	GW	61	20044
17	4V9P	P0C018	AO	24	P0A7L8	AW	61	21136
17	4V9P	P0C018	CO	24	P0A7L8	CW	61	20546
17	4V9P	P0C018	EO	24	P0A7L8	EW	61	20773
17	4V9P	P0C018	GO	24	P0A7L8	GW	61	20167
17	4WF1	P0C018	BO	24	P0A7L8	BW	62	21360
17	4WF1	P0C018	DO	24	P0A7L8	DW	62	21002
17	4WOI	P0C018	BO	24	P0A7L8	BW	60	21165
17	4WOI	P0C018	CO	24	P0A7L8	CW	60	20536
17	4WWW	P0C018	RO	24	P0A7L8	RW	61	21301
17	4WWW	P0C018	YO	24	P0A7L8	YW	61	21081
17	4YBB	P0C018	CP	24	P0A7L8	CX	62	20665
17	4YBB	P0C018	DP	24	P0A7L8	DX	62	21158
17	5AFI	P0C018	O	24	P0A7L8	W	58	20607
17	5GAE	P0C018	P	24	P0A7L8	X	62	20309
17	5H5U	P0C018	P	24	P0A7L8	X	62	21092
17	5IQR	P0C018	O	24	P0A7L8	W	62	20716
17	5IT8	P0C018	CP	24	P0A7L8	CX	62	20861
17	5IT8	P0C018	DP	24	P0A7L8	DX	62	21220
17	5J5B	P0C018	CP	24	P0A7L8	CX	62	20803
17	5J5B	P0C018	DP	24	P0A7L8	DX	62	21136
17	5J7L	P0C018	CP	24	P0A7L8	CX	62	20593
17	5J7L	P0C018	DP	24	P0A7L8	DX	62	21067
17	5J88	P0C018	CP	24	P0A7L8	CX	62	20960
17	5J88	P0C018	DP	24	P0A7L8	DX	62	21462
17	5J8A	P0C018	CP	24	P0A7L8	CX	62	20639
17	5J8A	P0C018	DP	24	P0A7L8	DX	62	21078
17	5J91	P0C018	CP	24	P0A7L8	CX	62	20804
17	5J91	P0C018	DP	24	P0A7L8	DX	62	21137
17	5JC9	P0C018	CP	24	P0A7L8	CX	62	20586
17	5JC9	P0C018	DP	24	P0A7L8	DX	62	20982
17	5LZD	P0C018	O	24	P0A7L8	W	58	21327
17	5LZE	P0C018	O	24	P0A7L8	W	58	20898
17	5MDV	P0C018	O	24	P0A7L8	W	62	21026
17	5MDW	P0C018	O	24	P0A7L8	W	62	20956
17	5MDY	P0C018	O	24	P0A7L8	W	62	20962
17	5MDZ	P0C018	O	24	P0A7L8	W	62	20843
17	5MGP	P0C018	O	24	P0A7L8	W	58	21079
17	5NWY	P0C018	b	24	P0A7L8	j	62	21094
17	5O2R	P0C018	O	24	P0A7L8	W	58	21131
17	5U4I	P0C018	P	24	P0A7L8	X	62	20226
17	5U9F	P0C018	17	24	P0A7L8	25	58	20428
17	5U9G	P0C018	17	24	P0A7L8	25	58	20270
17	5UYM	P0C018	17	24	P0A7L8	25	58	20685
17	5WDT	P0C018	O	24	P0A7L8	W	58	20859
17	5WE4	P0C018	O	24	P0A7L8	W	58	20799
17	5WE6	P0C018	O	24	P0A7L8	W	58	20701
17	5WFK	P0C018	O	24	P0A7L8	W	58	20846
17	6BU8	P0C018	17	24	P0A7L8	25	58	20002
17	6C4I	P0C018	P	24	P0A7L8	X	62	20602
17	6ENF	P0C018	O	24	P0A7L8	W	62	21470
17	6ENU	P0C018	O	24	P0A7L8	W	62	21337
17	6H4N	P0C018	O	24	P0A7L8	W	58	21127
17	6HRM	P0C018	O	24	P0A7L8	W	62	21469
17	6I0Y	P0C018	O	24	P0A7L8	W	61	21155
17	6I7V	P0C018	CP	24	P0A7L8	CX	60	20382
17	6I7V	P0C018	DP	24	P0A7L8	DX	60	21253
17	6QUL	P0C018	P	24	P0A7L8	X	62	20760
18	3JBV	P61175	s	28	P0A7N4	3	37	16827
18	3JCE	P61175	S	28	P0A7N4	0	36	17147
18	4U1U	P61175	BS	28	P0A7N4	B0	37	16993
18	4U1U	P61175	DS	28	P0A7N4	D0	37	16735
18	4U1V	P61175	BS	28	P0A7N4	B0	37	16871
18	4U1V	P61175	DS	28	P0A7N4	D0	37	16946
18	4U20	P61175	BS	28	P0A7N4	B0	37	16681
18	4U20	P61175	DS	28	P0A7N4	D0	37	16657
18	4U24	P61175	BS	28	P0A7N4	B0	37	16710
18	4U24	P61175	DS	28	P0A7N4	D0	37	16599
18	4U25	P61175	BS	28	P0A7N4	B0	37	16664
18	4U25	P61175	DS	28	P0A7N4	D0	37	16847
18	4U26	P61175	BS	28	P0A7N4	B0	37	16513
18	4U26	P61175	DS	28	P0A7N4	D0	37	16573
18	4U27	P61175	BS	28	P0A7N4	B0	37	16732
18	4U27	P61175	DS	28	P0A7N4	D0	37	16937
18	4V4H	P61175	BS	28	P0A7N4	B0	36	19108
18	4V4H	P61175	DS	28	P0A7N4	D0	36	18892
18	4V4Q	P61175	BS	28	P0A7N4	B0	36	19388
18	4V4Q	P61175	DS	28	P0A7N4	D0	36	18782
18	4V50	P61175	BS	28	P0A7N4	B0	36	16994
18	4V50	P61175	DS	28	P0A7N4	D0	36	16995
18	4V52	P61175	BS	28	P0A7N4	B0	36	17146
18	4V52	P61175	DS	28	P0A7N4	D0	36	17147
18	4V54	P61175	BS	28	P0A7N4	B0	36	17220
18	4V54	P61175	DS	28	P0A7N4	D0	36	17202
18	4V57	P61175	BS	28	P0A7N4	B0	36	17710
18	4V57	P61175	DS	28	P0A7N4	D0	36	17715
18	4V64	P61175	BS	28	P0A7N4	B0	36	17320
18	4V64	P61175	DS	28	P0A7N4	D0	36	17321
18	4V6C	P61175	BS	28	P0A7N4	B0	36	16901
18	4V6C	P61175	DS	28	P0A7N4	D0	36	17179
18	4V7S	P61175	BS	28	P0A7N4	B0	36	16893
18	4V7S	P61175	DS	28	P0A7N4	D0	36	17239
18	4V7T	P61175	BS	28	P0A7N4	B0	36	16849
18	4V7T	P61175	DS	28	P0A7N4	D0	36	17066
18	4V7U	P61175	BS	28	P0A7N4	B0	36	16738
18	4V7U	P61175	DS	28	P0A7N4	D0	36	17379
18	4V7V	P61175	BS	28	P0A7N4	B0	36	16885
18	4V7V	P61175	DS	28	P0A7N4	D0	36	17382
18	4V85	P61175	BW	28	P0A7N4	B4	36	17388
18	4V9C	P61175	BS	28	P0A7N4	B0	36	16715
18	4V9C	P61175	DS	28	P0A7N4	D0	36	17478
18	4V9D	P61175	CS	28	P0A7N4	C0	36	16787
18	4V9D	P61175	DS	28	P0A7N4	D0	36	16665
18	4V9O	P61175	AS	28	P0A7N4	A0	36	16908
18	4V9O	P61175	CS	28	P0A7N4	C0	36	16611
18	4V9O	P61175	ES	28	P0A7N4	E0	36	16954
18	4V9O	P61175	GS	28	P0A7N4	G0	36	16777
18	4V9P	P61175	AS	28	P0A7N4	A0	36	16859
18	4V9P	P61175	CS	28	P0A7N4	C0	36	16959
18	4V9P	P61175	ES	28	P0A7N4	E0	36	17000
18	4V9P	P61175	GS	28	P0A7N4	G0	36	17085
18	4WF1	P61175	BS	28	P0A7N4	B0	37	16862
18	4WF1	P61175	DS	28	P0A7N4	D0	37	16824
18	4WOI	P61175	BS	28	P0A7N4	B0	36	17058
18	4WOI	P61175	CS	28	P0A7N4	C0	36	17107
18	4WWW	P61175	RS	28	P0A7N4	R0	36	16981
18	4WWW	P61175	YS	28	P0A7N4	Y0	36	17034
18	4YBB	P61175	CT	28	P0A7N4	C1	37	17062
18	4YBB	P61175	DT	28	P0A7N4	D1	37	16769
18	5AFI	P61175	S	28	P0A7N4	0	36	15994
18	5GAE	P61175	T	28	P0A7N4	b	37	16841
18	5H5U	P61175	T	28	P0A7N4	b	37	16643
18	5IQR	P61175	S	28	P0A7N4	b	37	16049
18	5IT8	P61175	CT	28	P0A7N4	C1	37	17251
18	5IT8	P61175	DT	28	P0A7N4	D1	37	16815
18	5J5B	P61175	CT	28	P0A7N4	C1	37	17225
18	5J5B	P61175	DT	28	P0A7N4	D1	37	16824
18	5J7L	P61175	CT	28	P0A7N4	C1	37	17420
18	5J7L	P61175	DT	28	P0A7N4	D1	37	16739
18	5J88	P61175	CT	28	P0A7N4	C1	37	16953
18	5J88	P61175	DT	28	P0A7N4	D1	37	16775
18	5J8A	P61175	CT	28	P0A7N4	C1	37	17448
18	5J8A	P61175	DT	28	P0A7N4	D1	37	16687
18	5J91	P61175	CT	28	P0A7N4	C1	37	17294
18	5J91	P61175	DT	28	P0A7N4	D1	37	16823
18	5JC9	P61175	CT	28	P0A7N4	C1	37	17652
18	5JC9	P61175	DT	28	P0A7N4	D1	37	16739
18	5LZD	P61175	S	28	P0A7N4	0	36	16698
18	5LZE	P61175	S	28	P0A7N4	0	36	16336
18	5MDV	P61175	S	28	P0A7N4	b	37	16567
18	5MDW	P61175	S	28	P0A7N4	b	37	16773
18	5MDY	P61175	S	28	P0A7N4	b	37	16545
18	5MDZ	P61175	S	28	P0A7N4	b	37	16667
18	5MGP	P61175	S	28	P0A7N4	0	36	16470
18	5NWY	P61175	f	28	P0A7N4	n	37	16858
18	5O2R	P61175	S	28	P0A7N4	0	36	16801
18	5U4I	P61175	T	28	P0A7N4	1	37	16239
18	5U9F	P61175	21	28	P0A7N4	30	36	16100
18	5U9G	P61175	21	28	P0A7N4	30	36	15940
18	5UYM	P61175	21	28	P0A7N4	30	36	16257
18	5WDT	P61175	S	28	P0A7N4	0	36	16472
18	5WE4	P61175	S	28	P0A7N4	0	36	16318
18	5WE6	P61175	S	28	P0A7N4	0	36	16411
18	5WFK	P61175	S	28	P0A7N4	0	36	16400
18	6BU8	P61175	21	28	P0A7N4	30	36	16333
18	6C4I	P61175	T	28	P0A7N4	2	37	16414
18	6ENF	P61175	S	28	P0A7N4	0	36	16054
18	6ENU	P61175	S	28	P0A7N4	0	36	16281
18	6H4N	P61175	S	28	P0A7N4	0	36	16327
18	6HRM	P61175	S	28	P0A7N4	b	37	17082
18	6I0Y	P61175	S	28	P0A7N4	0	36	16909
18	6I7V	P61175	CT	28	P0A7N4	C1	36	16946
18	6I7V	P61175	DT	28	P0A7N4	D1	36	16700
18	6QUL	P61175	T	28	P0A7N4	b	37	16339
19	3JBV	P0ADZ0	t	9	P0A7M6	1	54	16299
19	3JCE	P0ADZ0	T	9	P0A7M6	Y	54	16448
19	4U1U	P0ADZ0	BT	9	P0A7M6	BY	54	15907
19	4U1U	P0ADZ0	DT	9	P0A7M6	DY	54	15886
19	4U1V	P0ADZ0	BT	9	P0A7M6	BY	54	15506
19	4U1V	P0ADZ0	DT	9	P0A7M6	DY	54	16143
19	4U20	P0ADZ0	BT	9	P0A7M6	BY	54	15797
19	4U20	P0ADZ0	DT	9	P0A7M6	DY	54	15979
19	4U24	P0ADZ0	BT	9	P0A7M6	BY	54	15454
19	4U24	P0ADZ0	DT	9	P0A7M6	DY	54	16014
19	4U25	P0ADZ0	BT	9	P0A7M6	BY	54	15681
19	4U25	P0ADZ0	DT	9	P0A7M6	DY	54	16313
19	4U26	P0ADZ0	BT	9	P0A7M6	BY	54	15472
19	4U26	P0ADZ0	DT	9	P0A7M6	DY	54	15965
19	4U27	P0ADZ0	BT	9	P0A7M6	BY	54	15704
19	4U27	P0ADZ0	DT	9	P0A7M6	DY	54	16273
19	4V4H	P0ADZ0	BT	9	P0A7M6	BX	54	16447
19	4V4H	P0ADZ0	DT	9	P0A7M6	DX	54	16516
19	4V4Q	P0ADZ0	BT	9	P0A7M6	BX	54	16495
19	4V4Q	P0ADZ0	DT	9	P0A7M6	DX	54	16302
19	4V50	P0ADZ0	BT	9	P0A7M6	BY	54	16354
19	4V50	P0ADZ0	DT	9	P0A7M6	DY	54	16379
19	4V52	P0ADZ0	BT	9	P0A7M6	BX	54	16412
19	4V52	P0ADZ0	DT	9	P0A7M6	DX	54	16585
19	4V54	P0ADZ0	BT	9	P0A7M6	BX	54	16834
19	4V54	P0ADZ0	DT	9	P0A7M6	DX	54	16925
19	4V57	P0ADZ0	BT	9	P0A7M6	BX	54	17331
19	4V57	P0ADZ0	DT	9	P0A7M6	DX	54	17367
19	4V64	P0ADZ0	BT	9	P0A7M6	BX	54	16947
19	4V64	P0ADZ0	DT	9	P0A7M6	DX	54	16981
19	4V6C	P0ADZ0	BT	9	P0A7M6	BY	54	16404
19	4V6C	P0ADZ0	DT	9	P0A7M6	DY	54	16696
19	4V7S	P0ADZ0	BT	9	P0A7M6	BY	54	16223
19	4V7S	P0ADZ0	DT	9	P0A7M6	DY	54	16698
19	4V7T	P0ADZ0	BT	9	P0A7M6	BY	54	16194
19	4V7T	P0ADZ0	DT	9	P0A7M6	DY	54	16711
19	4V7U	P0ADZ0	BT	9	P0A7M6	BY	54	16319
19	4V7U	P0ADZ0	DT	9	P0A7M6	DY	54	16508
19	4V7V	P0ADZ0	BT	9	P0A7M6	BY	54	16094
19	4V7V	P0ADZ0	DT	9	P0A7M6	DY	54	16680
19	4V85	P0ADZ0	BX	9	P0A7M6	B2	54	15441
19	4V9C	P0ADZ0	BT	9	P0A7M6	BY	54	15872
19	4V9C	P0ADZ0	DT	9	P0A7M6	DY	54	15455
19	4V9D	P0ADZ0	CT	9	P0A7M6	CY	54	15493
19	4V9D	P0ADZ0	DT	9	P0A7M6	DY	54	15994
19	4V9O	P0ADZ0	AT	9	P0A7M6	AY	54	16695
19	4V9O	P0ADZ0	CT	9	P0A7M6	CY	54	16225
19	4V9O	P0ADZ0	ET	9	P0A7M6	EY	54	16523
19	4V9O	P0ADZ0	GT	9	P0A7M6	GY	54	15845
19	4V9P	P0ADZ0	AT	9	P0A7M6	AY	54	16414
19	4V9P	P0ADZ0	CT	9	P0A7M6	CY	54	16692
19	4V9P	P0ADZ0	ET	9	P0A7M6	EY	54	16521
19	4V9P	P0ADZ0	GT	9	P0A7M6	GY	54	16463
19	4WF1	P0ADZ0	BT	9	P0A7M6	BY	54	15840
19	4WF1	P0ADZ0	DT	9	P0A7M6	DY	54	15953
19	4WOI	P0ADZ0	BT	9	P0A7M6	BY	54	15734
19	4WOI	P0ADZ0	CT	9	P0A7M6	CY	54	15432
19	4WWW	P0ADZ0	RT	9	P0A7M6	RY	54	16166
19	4WWW	P0ADZ0	YT	9	P0A7M6	YY	54	16514
19	4YBB	P0ADZ0	CU	9	P0A7M6	CZ	54	16461
19	4YBB	P0ADZ0	DU	9	P0A7M6	DZ	54	15786
19	5AFI	P0ADZ0	T	9	P0A7M6	Y	54	14718
19	5GAE	P0ADZ0	U	9	P0A7M6	Z	54	15612
19	5H5U	P0ADZ0	U	9	P0A7M6	Z	54	15541
19	5IQR	P0ADZ0	T	9	P0A7M6	Y	54	15223
19	5IT8	P0ADZ0	CU	9	P0A7M6	CZ	54	15466
19	5IT8	P0ADZ0	DU	9	P0A7M6	DZ	54	15416
19	5J5B	P0ADZ0	CU	9	P0A7M6	CZ	54	15696
19	5J5B	P0ADZ0	DU	9	P0A7M6	DZ	54	15664
19	5J7L	P0ADZ0	CU	9	P0A7M6	CZ	54	15663
19	5J7L	P0ADZ0	DU	9	P0A7M6	DZ	54	15699
19	5J88	P0ADZ0	CU	9	P0A7M6	CZ	54	15445
19	5J88	P0ADZ0	DU	9	P0A7M6	DZ	54	15417
19	5J8A	P0ADZ0	CU	9	P0A7M6	CZ	54	15740
19	5J8A	P0ADZ0	DU	9	P0A7M6	DZ	54	15663
19	5J91	P0ADZ0	CU	9	P0A7M6	CZ	54	15695
19	5J91	P0ADZ0	DU	9	P0A7M6	DZ	54	15664
19	5JC9	P0ADZ0	CU	9	P0A7M6	CZ	54	15757
19	5JC9	P0ADZ0	DU	9	P0A7M6	DZ	54	15905
19	5LZD	P0ADZ0	T	9	P0A7M6	Y	54	15289
19	5LZE	P0ADZ0	T	9	P0A7M6	Y	54	15417
19	5MDV	P0ADZ0	T	9	P0A7M6	Y	54	15291
19	5MDW	P0ADZ0	T	9	P0A7M6	Y	54	15285
19	5MDY	P0ADZ0	T	9	P0A7M6	Y	54	15058
19	5MDZ	P0ADZ0	T	9	P0A7M6	Y	54	15317
19	5MGP	P0ADZ0	T	9	P0A7M6	Y	54	15218
19	5NWY	P0ADZ0	g	9	P0A7M6	l	54	15453
19	5O2R	P0ADZ0	T	9	P0A7M6	Y	54	14865
19	5U4I	P0ADZ0	U	9	P0A7M6	Z	54	14940
19	5U9F	P0ADZ0	22	9	P0A7M6	27	54	15101
19	5U9G	P0ADZ0	22	9	P0A7M6	27	54	14688
19	5UYM	P0ADZ0	22	9	P0A7M6	27	54	15633
19	5WDT	P0ADZ0	T	9	P0A7M6	Y	54	15023
19	5WE4	P0ADZ0	T	9	P0A7M6	Y	54	15112
19	5WE6	P0ADZ0	T	9	P0A7M6	Y	54	14815
19	5WFK	P0ADZ0	T	9	P0A7M6	Y	54	15206
19	6BU8	P0ADZ0	22	9	P0A7M6	27	54	15175
19	6ENF	P0ADZ0	T	9	P0A7M6	Y	54	15662
19	6ENU	P0ADZ0	T	9	P0A7M6	Y	54	15521
19	6H4N	P0ADZ0	T	9	P0A7M6	Y	54	15210
19	6HRM	P0ADZ0	T	9	P0A7M6	Y	54	16086
19	6I0Y	P0ADZ0	T	9	P0A7M6	Y	54	16694
19	6I7V	P0ADZ0	CU	9	P0A7M6	CZ	54	16046
19	6I7V	P0ADZ0	DU	9	P0A7M6	DZ	54	15577
19	6QUL	P0ADZ0	U	9	P0A7M6	Z	54	15563
22	3JBV	P68919	w	83	P0ADY7	m	127	13103
22	3JCE	P68919	V	83	P0ADY7	M	127	13032
22	4U1U	P68919	BV	83	P0ADY7	BM	127	12673
22	4U1U	P68919	DV	83	P0ADY7	DM	127	12699
22	4U1V	P68919	BV	83	P0ADY7	BM	127	12629
22	4U1V	P68919	DV	83	P0ADY7	DM	127	12334
22	4U20	P68919	BV	83	P0ADY7	BM	127	12609
22	4U20	P68919	DV	83	P0ADY7	DM	127	12626
22	4U24	P68919	BV	83	P0ADY7	BM	127	12731
22	4U24	P68919	DV	83	P0ADY7	DM	127	12396
22	4U25	P68919	BV	83	P0ADY7	BM	127	12741
22	4U25	P68919	DV	83	P0ADY7	DM	127	12459
22	4U26	P68919	BV	83	P0ADY7	BM	127	12728
22	4U26	P68919	DV	83	P0ADY7	DM	127	12400
22	4U27	P68919	BV	83	P0ADY7	BM	127	12666
22	4U27	P68919	DV	83	P0ADY7	DM	127	12410
22	4V4H	P68919	BV	83	P0ADY7	BM	127	9477
22	4V4H	P68919	DV	83	P0ADY7	DM	127	9387
22	4V4Q	P68919	BV	83	P0ADY7	BM	127	9301
22	4V4Q	P68919	DV	83	P0ADY7	DM	127	9344
22	4V50	P68919	BV	83	P0ADY7	BM	127	13052
22	4V50	P68919	DV	83	P0ADY7	DM	127	13143
22	4V52	P68919	BV	83	P0ADY7	BM	127	13197
22	4V52	P68919	DV	83	P0ADY7	DM	127	13140
22	4V54	P68919	BV	83	P0ADY7	BM	127	12975
22	4V54	P68919	DV	83	P0ADY7	DM	127	12936
22	4V57	P68919	BV	83	P0ADY7	BM	127	13149
22	4V57	P68919	DV	83	P0ADY7	DM	127	13186
22	4V64	P68919	BV	83	P0ADY7	BM	127	12897
22	4V64	P68919	DV	83	P0ADY7	DM	127	12781
22	4V6C	P68919	BV	83	P0ADY7	BM	127	12588
22	4V6C	P68919	DV	83	P0ADY7	DM	127	12451
22	4V7S	P68919	BV	83	P0ADY7	BM	127	12497
22	4V7S	P68919	DV	83	P0ADY7	DM	127	12564
22	4V7T	P68919	BV	83	P0ADY7	BM	127	12872
22	4V7T	P68919	DV	83	P0ADY7	DM	127	12642
22	4V7U	P68919	BV	83	P0ADY7	BM	127	12803
22	4V7U	P68919	DV	83	P0ADY7	DM	127	12169
22	4V7V	P68919	BV	83	P0ADY7	BM	127	12625
22	4V7V	P68919	DV	83	P0ADY7	DM	127	12515
22	4V85	P68919	BZ	83	P0ADY7	BQ	127	12639
22	4V9C	P68919	BV	83	P0ADY7	BM	127	12932
22	4V9C	P68919	DV	83	P0ADY7	DM	127	12549
22	4V9D	P68919	CV	83	P0ADY7	CM	127	12108
22	4V9D	P68919	DV	83	P0ADY7	DM	127	12877
22	4V9O	P68919	AV	83	P0ADY7	AM	127	12479
22	4V9O	P68919	CV	83	P0ADY7	CM	127	12537
22	4V9O	P68919	EV	83	P0ADY7	EM	127	12670
22	4V9O	P68919	GV	83	P0ADY7	GM	127	12358
22	4V9P	P68919	AV	83	P0ADY7	AM	127	12672
22	4V9P	P68919	CV	83	P0ADY7	CM	127	12522
22	4V9P	P68919	EV	83	P0ADY7	EM	127	12575
22	4V9P	P68919	GV	83	P0ADY7	GM	127	12663
22	4WF1	P68919	BV	83	P0ADY7	BM	127	12674
22	4WF1	P68919	DV	83	P0ADY7	DM	127	12524
22	4WOI	P68919	BV	83	P0ADY7	BM	127	12299
22	4WOI	P68919	CV	83	P0ADY7	CM	127	12798
22	4WWW	P68919	RV	83	P0ADY7	RM	127	12638
22	4WWW	P68919	YV	83	P0ADY7	YM	127	12747
22	4YBB	P68919	CW	83	P0ADY7	CN	127	12642
22	4YBB	P68919	DW	83	P0ADY7	DN	127	12645
22	5AFI	P68919	V	83	P0ADY7	M	127	12510
22	5GAE	P68919	W	83	P0ADY7	N	127	12989
22	5H5U	P68919	W	83	P0ADY7	N	127	12353
22	5IQR	P68919	V	83	P0ADY7	M	127	12402
22	5IT8	P68919	CW	83	P0ADY7	CN	127	12434
22	5IT8	P68919	DW	83	P0ADY7	DN	127	12469
22	5J5B	P68919	CW	83	P0ADY7	CN	127	12522
22	5J5B	P68919	DW	83	P0ADY7	DN	127	12528
22	5J7L	P68919	CW	83	P0ADY7	CN	127	12504
22	5J7L	P68919	DW	83	P0ADY7	DN	127	12541
22	5J88	P68919	CW	83	P0ADY7	CN	127	12425
22	5J88	P68919	DW	83	P0ADY7	DN	127	12417
22	5J8A	P68919	CW	83	P0ADY7	CN	127	12485
22	5J8A	P68919	DW	83	P0ADY7	DN	127	12508
22	5J91	P68919	CW	83	P0ADY7	CN	127	12523
22	5J91	P68919	DW	83	P0ADY7	DN	127	12527
22	5JC9	P68919	CW	83	P0ADY7	CN	127	12417
22	5JC9	P68919	DW	83	P0ADY7	DN	127	12490
22	5LZD	P68919	V	83	P0ADY7	M	127	11861
22	5LZE	P68919	V	83	P0ADY7	M	127	12809
22	5MDV	P68919	V	83	P0ADY7	M	127	12819
22	5MDW	P68919	V	83	P0ADY7	M	127	12779
22	5MDY	P68919	V	83	P0ADY7	M	127	12779
22	5MDZ	P68919	V	83	P0ADY7	M	127	12954
22	5MGP	P68919	V	83	P0ADY7	M	127	12661
22	5NWY	P68919	i	83	P0ADY7	Z	127	12590
22	5O2R	P68919	V	83	P0ADY7	M	127	12999
22	5U4I	P68919	W	83	P0ADY7	N	127	12085
22	5U9F	P68919	24	83	P0ADY7	15	127	12808
22	5U9G	P68919	24	83	P0ADY7	15	127	12635
22	5UYM	P68919	24	83	P0ADY7	15	127	12691
22	5WDT	P68919	V	83	P0ADY7	M	127	12470
22	5WE4	P68919	V	83	P0ADY7	M	127	12431
22	5WE6	P68919	V	83	P0ADY7	M	127	12741
22	5WFK	P68919	V	83	P0ADY7	M	127	12343
22	6BU8	P68919	24	83	P0ADY7	15	127	12639
22	6C4I	P68919	W	83	P0ADY7	N	127	12804
22	6ENF	P68919	V	83	P0ADY7	M	127	12847
22	6ENU	P68919	V	83	P0ADY7	M	127	12890
22	6H4N	P68919	V	83	P0ADY7	M	127	12686
22	6HRM	P68919	V	83	P0ADY7	M	127	12896
22	6I0Y	P68919	8	83	P0ADY7	M	127	12481
22	6I7V	P68919	CW	83	P0ADY7	CN	127	12744
22	6I7V	P68919	DW	83	P0ADY7	DN	127	12740
22	6QUL	P68919	W	83	P0ADY7	N	127	12635
23	3JBV	P68919	w	1	P0A7R1	h	42	167510
23	3JCE	P68919	V	1	P0A7R1	H	42	167153
23	4U1U	P68919	BV	1	P0A7R1	BH	42	164955
23	4U1U	P68919	DV	1	P0A7R1	DH	42	164530
23	4U1V	P68919	BV	1	P0A7R1	BH	42	164877
23	4U1V	P68919	DV	1	P0A7R1	DH	42	164676
23	4U20	P68919	BV	1	P0A7R1	BH	42	165070
23	4U20	P68919	DV	1	P0A7R1	DH	42	164623
23	4U24	P68919	BV	1	P0A7R1	BH	42	164694
23	4U24	P68919	DV	1	P0A7R1	DH	42	163971
23	4U25	P68919	BV	1	P0A7R1	BH	42	165059
23	4U25	P68919	DV	1	P0A7R1	DH	42	164078
23	4U26	P68919	BV	1	P0A7R1	BH	42	164746
23	4U26	P68919	DV	1	P0A7R1	DH	42	164111
23	4U27	P68919	BV	1	P0A7R1	BH	42	165107
23	4U27	P68919	DV	1	P0A7R1	DH	42	164485
23	4V4H	P68919	BV	1	P0A7R1	BH	42	166796
23	4V4H	P68919	DV	1	P0A7R1	DH	42	164931
23	4V4Q	P68919	BV	1	P0A7R1	BH	42	166575
23	4V4Q	P68919	DV	1	P0A7R1	DH	42	164964
23	4V50	P68919	BV	1	P0A7R1	BH	42	163402
23	4V50	P68919	DV	1	P0A7R1	DH	42	165439
23	4V52	P68919	BV	1	P0A7R1	BH	42	168093
23	4V52	P68919	DV	1	P0A7R1	DH	42	165487
23	4V54	P68919	BV	1	P0A7R1	BH	42	168102
23	4V54	P68919	DV	1	P0A7R1	DH	42	165694
23	4V57	P68919	BV	1	P0A7R1	BH	42	167294
23	4V57	P68919	DV	1	P0A7R1	DH	42	164861
23	4V64	P68919	BV	1	P0A7R1	BH	42	167342
23	4V64	P68919	DV	1	P0A7R1	DH	42	164766
23	4V6C	P68919	BV	1	P0A7R1	BH	42	165525
23	4V6C	P68919	DV	1	P0A7R1	DH	42	165733
23	4V7S	P68919	BV	1	P0A7R1	BH	42	165305
23	4V7S	P68919	DV	1	P0A7R1	DH	42	165599
23	4V7T	P68919	BV	1	P0A7R1	BH	42	165410
23	4V7T	P68919	DV	1	P0A7R1	DH	42	165793
23	4V7U	P68919	BV	1	P0A7R1	BH	42	165506
23	4V7U	P68919	DV	1	P0A7R1	DH	42	165393
23	4V7V	P68919	BV	1	P0A7R1	BH	42	164932
23	4V7V	P68919	DV	1	P0A7R1	DH	42	165485
23	4V9C	P68919	BV	1	P0A7R1	BH	42	165451
23	4V9C	P68919	DV	1	P0A7R1	DH	42	165155
23	4V9D	P68919	CV	1	P0A7R1	CH	42	165172
23	4V9D	P68919	DV	1	P0A7R1	DH	42	163922
23	4V9O	P68919	AV	1	P0A7R1	AH	42	166313
23	4V9O	P68919	CV	1	P0A7R1	CH	42	164854
23	4V9O	P68919	EV	1	P0A7R1	EH	42	166755
23	4V9O	P68919	GV	1	P0A7R1	GH	42	165504
23	4V9P	P68919	AV	1	P0A7R1	AH	42	166127
23	4V9P	P68919	CV	1	P0A7R1	CH	42	165482
23	4V9P	P68919	EV	1	P0A7R1	EH	42	166164
23	4V9P	P68919	GV	1	P0A7R1	GH	42	165456
23	4WF1	P68919	BV	1	P0A7R1	BH	42	165179
23	4WF1	P68919	DV	1	P0A7R1	DH	42	164193
23	4WOI	P68919	BV	1	P0A7R1	BH	42	166157
23	4WOI	P68919	CV	1	P0A7R1	CH	42	165405
23	4WWW	P68919	RV	1	P0A7R1	RH	42	165239
23	4WWW	P68919	YV	1	P0A7R1	YH	42	165516
23	4YBB	P68919	CW	1	P0A7R1	CH	42	164300
23	4YBB	P68919	DW	1	P0A7R1	DH	42	165291
23	5AFI	P68919	V	1	P0A7R1	H	42	167225
23	5GAE	P68919	W	1	P0A7R1	H	42	167567
23	5H5U	P68919	W	1	P0A7R1	H	42	168382
23	5IQR	P68919	V	1	P0A7R1	G	42	163118
23	5IT8	P68919	CW	1	P0A7R1	CH	42	164673
23	5IT8	P68919	DW	1	P0A7R1	DH	42	164778
23	5J5B	P68919	CW	1	P0A7R1	CH	42	164746
23	5J5B	P68919	DW	1	P0A7R1	DH	42	164800
23	5J7L	P68919	CW	1	P0A7R1	CH	42	164996
23	5J7L	P68919	DW	1	P0A7R1	DH	42	165070
23	5J88	P68919	CW	1	P0A7R1	CH	42	164312
23	5J88	P68919	DW	1	P0A7R1	DH	42	164395
23	5J8A	P68919	CW	1	P0A7R1	CH	42	164905
23	5J8A	P68919	DW	1	P0A7R1	DH	42	164947
23	5J91	P68919	CW	1	P0A7R1	CH	42	164744
23	5J91	P68919	DW	1	P0A7R1	DH	42	164799
23	5JC9	P68919	CW	1	P0A7R1	CH	42	165242
23	5JC9	P68919	DW	1	P0A7R1	DH	42	165201
23	5LZD	P68919	V	1	P0A7R1	H	42	168335
23	5LZE	P68919	V	1	P0A7R1	H	42	167297
23	5MDV	P68919	V	1	P0A7R1	G	42	165814
23	5MDW	P68919	V	1	P0A7R1	G	42	166005
23	5MDY	P68919	V	1	P0A7R1	G	42	167531
23	5MDZ	P68919	V	1	P0A7R1	G	42	166280
23	5MGP	P68919	V	1	P0A7R1	H	42	167890
23	5NWY	P68919	i	1	P0A7R1	U	42	167013
23	5O2R	P68919	V	1	P0A7R1	H	42	166840
23	5U4I	P68919	W	1	P0A7R1	H	42	163034
23	5U9F	P68919	24	1	P0A7R1	9	42	166612
23	5U9G	P68919	24	1	P0A7R1	9	42	167125
23	5UYM	P68919	24	1	P0A7R1	9	42	167514
23	6BU8	P68919	24	1	P0A7R1	9	42	168554
23	6C4I	P68919	W	1	P0A7R1	H	42	164961
23	6ENU	P68919	V	1	P0A7R1	H	42	167617
23	6H4N	P68919	V	1	P0A7R1	H	42	166353
23	6HRM	P68919	V	1	P0A7R1	G	42	169255
23	6I0Y	P68919	8	1	P0A7R1	H	42	166312
23	6I7V	P68919	CW	1	P0A7R1	CH	42	163834
23	6I7V	P68919	DW	1	P0A7R1	DH	42	164918
23	6QUL	P68919	W	1	P0A7R1	H	42	167541
24	3JBV	P0A7M2	0	44	P0A7R1	h	57	25057
24	3JCE	P0A7M2	X	43	P0A7R1	H	57	21983
24	4U1U	P0A7M2	BX	44	P0A7R1	BH	57	35842
24	4U1U	P0A7M2	DX	44	P0A7R1	DH	57	32873
24	4U1V	P0A7M2	BX	44	P0A7R1	BH	57	35984
24	4U1V	P0A7M2	DX	44	P0A7R1	DH	57	32887
24	4U20	P0A7M2	BX	44	P0A7R1	BH	57	35925
24	4U20	P0A7M2	DX	44	P0A7R1	DH	57	32940
24	4U24	P0A7M2	BX	44	P0A7R1	BH	57	36575
24	4U24	P0A7M2	DX	44	P0A7R1	DH	57	32832
24	4U25	P0A7M2	BX	44	P0A7R1	BH	57	36136
24	4U25	P0A7M2	DX	44	P0A7R1	DH	57	32432
24	4U26	P0A7M2	BX	44	P0A7R1	BH	57	36210
24	4U26	P0A7M2	DX	44	P0A7R1	DH	57	32849
24	4U27	P0A7M2	BX	44	P0A7R1	BH	57	36086
24	4U27	P0A7M2	DX	44	P0A7R1	DH	57	32864
24	4V50	P0A7M2	BX	43	P0A7R1	BH	57	35590
24	4V50	P0A7M2	DX	43	P0A7R1	DH	57	36654
24	4V52	P0A7M2	BZ	44	P0A7R1	BH	57	35342
24	4V52	P0A7M2	DZ	44	P0A7R1	DH	57	34714
24	4V54	P0A7M2	BZ	44	P0A7R1	BH	57	36087
24	4V54	P0A7M2	DZ	44	P0A7R1	DH	57	34572
24	4V57	P0A7M2	BZ	44	P0A7R1	BH	57	34111
24	4V57	P0A7M2	DZ	44	P0A7R1	DH	57	34718
24	4V64	P0A7M2	BZ	44	P0A7R1	BH	57	35979
24	4V64	P0A7M2	DZ	44	P0A7R1	DH	57	35806
24	4V6C	P0A7M2	BX	43	P0A7R1	BH	57	35954
24	4V6C	P0A7M2	DX	43	P0A7R1	DH	57	34703
24	4V7S	P0A7M2	BX	43	P0A7R1	BH	57	35699
24	4V7S	P0A7M2	DX	43	P0A7R1	DH	57	34395
24	4V7T	P0A7M2	BX	43	P0A7R1	BH	57	35881
24	4V7T	P0A7M2	DX	43	P0A7R1	DH	57	34647
24	4V7U	P0A7M2	BX	43	P0A7R1	BH	57	35712
24	4V7U	P0A7M2	DX	43	P0A7R1	DH	57	34613
24	4V7V	P0A7M2	BX	43	P0A7R1	BH	57	35585
24	4V7V	P0A7M2	DX	43	P0A7R1	DH	57	34397
24	4V9C	P0A7M2	BX	43	P0A7R1	BH	57	33452
24	4V9C	P0A7M2	DX	43	P0A7R1	DH	57	35495
24	4V9D	P0A7M2	CX	43	P0A7R1	CH	57	34048
24	4V9D	P0A7M2	DX	43	P0A7R1	DH	57	32732
24	4WF1	P0A7M2	BX	44	P0A7R1	BH	57	36144
24	4WF1	P0A7M2	DX	44	P0A7R1	DH	57	33052
24	4WOI	P0A7M2	BX	43	P0A7R1	BH	57	35390
24	4WOI	P0A7M2	CX	43	P0A7R1	CH	57	32687
24	4WWW	P0A7M2	RX	43	P0A7R1	RH	57	35469
24	4WWW	P0A7M2	YX	43	P0A7R1	YH	57	34185
24	4YBB	P0A7M2	CY	44	P0A7R1	CH	57	33138
24	4YBB	P0A7M2	DY	44	P0A7R1	DH	57	35003
24	5AFI	P0A7M2	X	43	P0A7R1	H	57	23673
24	5GAE	P0A7M2	Y	44	P0A7R1	H	57	21700
24	5H5U	P0A7M2	Y	44	P0A7R1	H	57	23089
24	5IQR	P0A7M2	X	44	P0A7R1	G	57	23039
24	5IT8	P0A7M2	CY	44	P0A7R1	CH	57	33170
24	5IT8	P0A7M2	DY	44	P0A7R1	DH	57	34986
24	5J5B	P0A7M2	CY	44	P0A7R1	CH	57	33130
24	5J5B	P0A7M2	DY	44	P0A7R1	DH	57	35016
24	5J7L	P0A7M2	CY	44	P0A7R1	CH	57	33014
24	5J7L	P0A7M2	DY	44	P0A7R1	DH	57	35040
24	5J88	P0A7M2	CY	44	P0A7R1	CH	57	32872
24	5J88	P0A7M2	DY	44	P0A7R1	DH	57	34783
24	5J8A	P0A7M2	CY	44	P0A7R1	CH	57	33113
24	5J8A	P0A7M2	DY	44	P0A7R1	DH	57	35057
24	5J91	P0A7M2	CY	44	P0A7R1	CH	57	33131
24	5J91	P0A7M2	DY	44	P0A7R1	DH	57	35016
24	5JC9	P0A7M2	CY	44	P0A7R1	CH	57	33001
24	5JC9	P0A7M2	DY	44	P0A7R1	DH	57	35141
24	5LZD	P0A7M2	X	43	P0A7R1	H	57	23471
24	5LZE	P0A7M2	X	43	P0A7R1	H	57	23647
24	5MDV	P0A7M2	X	44	P0A7R1	G	57	23283
24	5MDW	P0A7M2	X	44	P0A7R1	G	57	22948
24	5MDY	P0A7M2	X	44	P0A7R1	G	57	23383
24	5MDZ	P0A7M2	X	44	P0A7R1	G	57	23174
24	5MGP	P0A7M2	X	43	P0A7R1	H	57	24142
24	5O2R	P0A7M2	X	43	P0A7R1	H	57	23575
24	5U4I	P0A7M2	Y	44	P0A7R1	H	57	23259
24	5U9F	P0A7M2	26	43	P0A7R1	9	57	23878
24	5U9G	P0A7M2	26	43	P0A7R1	9	57	23551
24	5UYM	P0A7M2	26	43	P0A7R1	9	57	23589
24	5WDT	P0A7M2	X	43	P0A7R1	H	57	23544
24	5WE4	P0A7M2	X	43	P0A7R1	H	57	23390
24	5WE6	P0A7M2	X	43	P0A7R1	H	57	23823
24	5WFK	P0A7M2	X	43	P0A7R1	H	57	23585
24	6BU8	P0A7M2	26	43	P0A7R1	9	57	22790
24	6C4I	P0A7M2	Y	44	P0A7R1	H	57	23230
24	6ENU	P0A7M2	X	43	P0A7R1	H	57	22801
24	6H4N	P0A7M2	X	43	P0A7R1	H	57	24377
24	6HRM	P0A7M2	X	44	P0A7R1	G	57	23225
24	6I7V	P0A7M2	CY	43	P0A7R1	CH	57	33534
24	6I7V	P0A7M2	DY	43	P0A7R1	DH	57	35105
25	3JBV	P0A7M2	0	44	P0A7R1	h	112	34541
25	3JCE	P0A7M2	X	43	P0A7R1	H	112	23249
25	4U1U	P0A7M2	BX	44	P0A7R1	BH	112	45514
25	4U1U	P0A7M2	DX	44	P0A7R1	DH	112	46773
25	4U1V	P0A7M2	BX	44	P0A7R1	BH	112	45738
25	4U1V	P0A7M2	DX	44	P0A7R1	DH	112	46817
25	4U20	P0A7M2	BX	44	P0A7R1	BH	112	45526
25	4U20	P0A7M2	DX	44	P0A7R1	DH	112	46752
25	4U24	P0A7M2	BX	44	P0A7R1	BH	112	45897
25	4U24	P0A7M2	DX	44	P0A7R1	DH	112	46780
25	4U25	P0A7M2	BX	44	P0A7R1	BH	112	45613
25	4U25	P0A7M2	DX	44	P0A7R1	DH	112	46696
25	4U26	P0A7M2	BX	44	P0A7R1	BH	112	45594
25	4U26	P0A7M2	DX	44	P0A7R1	DH	112	46760
25	4U27	P0A7M2	BX	44	P0A7R1	BH	112	45628
25	4U27	P0A7M2	DX	44	P0A7R1	DH	112	46862
25	4V50	P0A7M2	BX	43	P0A7R1	BH	112	51380
25	4V50	P0A7M2	DX	43	P0A7R1	DH	112	49012
25	4V52	P0A7M2	BZ	44	P0A7R1	BH	112	52324
25	4V52	P0A7M2	DZ	44	P0A7R1	DH	112	48408
25	4V54	P0A7M2	BZ	44	P0A7R1	BH	112	51343
25	4V54	P0A7M2	DZ	44	P0A7R1	DH	112	47734
25	4V57	P0A7M2	BZ	44	P0A7R1	BH	112	52155
25	4V57	P0A7M2	DZ	44	P0A7R1	DH	112	48109
25	4V64	P0A7M2	BZ	44	P0A7R1	BH	112	52283
25	4V64	P0A7M2	DZ	44	P0A7R1	DH	112	48461
25	4V6C	P0A7M2	BX	43	P0A7R1	BH	112	51104
25	4V6C	P0A7M2	DX	43	P0A7R1	DH	112	52598
25	4V7S	P0A7M2	BX	43	P0A7R1	BH	112	50727
25	4V7S	P0A7M2	DX	43	P0A7R1	DH	112	52035
25	4V7T	P0A7M2	BX	43	P0A7R1	BH	112	50859
25	4V7T	P0A7M2	DX	43	P0A7R1	DH	112	52313
25	4V7U	P0A7M2	BX	43	P0A7R1	BH	112	50518
25	4V7U	P0A7M2	DX	43	P0A7R1	DH	112	52581
25	4V7V	P0A7M2	BX	43	P0A7R1	BH	112	50953
25	4V7V	P0A7M2	DX	43	P0A7R1	DH	112	52124
25	4V9C	P0A7M2	BX	43	P0A7R1	BH	112	45567
25	4V9C	P0A7M2	DX	43	P0A7R1	DH	112	46095
25	4V9D	P0A7M2	CX	43	P0A7R1	CH	112	46312
25	4V9D	P0A7M2	DX	43	P0A7R1	DH	112	45755
25	4WF1	P0A7M2	BX	44	P0A7R1	BH	112	45648
25	4WF1	P0A7M2	DX	44	P0A7R1	DH	112	46836
25	4WOI	P0A7M2	BX	43	P0A7R1	BH	112	46059
25	4WOI	P0A7M2	CX	43	P0A7R1	CH	112	45942
25	4WWW	P0A7M2	RX	43	P0A7R1	RH	112	50341
25	4WWW	P0A7M2	YX	43	P0A7R1	YH	112	51473
25	4YBB	P0A7M2	CY	44	P0A7R1	CH	112	47244
25	4YBB	P0A7M2	DY	44	P0A7R1	DH	112	45444
25	5AFI	P0A7M2	X	43	P0A7R1	H	112	21978
25	5GAE	P0A7M2	Y	44	P0A7R1	H	112	22926
25	5H5U	P0A7M2	Y	44	P0A7R1	H	112	24092
25	5IQR	P0A7M2	X	44	P0A7R1	G	112	19881
25	5IT8	P0A7M2	CY	44	P0A7R1	CH	112	46611
25	5IT8	P0A7M2	DY	44	P0A7R1	DH	112	44935
25	5J5B	P0A7M2	CY	44	P0A7R1	CH	112	46884
25	5J5B	P0A7M2	DY	44	P0A7R1	DH	112	45031
25	5J7L	P0A7M2	CY	44	P0A7R1	CH	112	47048
25	5J7L	P0A7M2	DY	44	P0A7R1	DH	112	45109
25	5J88	P0A7M2	CY	44	P0A7R1	CH	112	46378
25	5J88	P0A7M2	DY	44	P0A7R1	DH	112	44901
25	5J8A	P0A7M2	CY	44	P0A7R1	CH	112	46904
25	5J8A	P0A7M2	DY	44	P0A7R1	DH	112	45065
25	5J91	P0A7M2	CY	44	P0A7R1	CH	112	46885
25	5J91	P0A7M2	DY	44	P0A7R1	DH	112	45031
25	5JC9	P0A7M2	CY	44	P0A7R1	CH	112	47619
25	5JC9	P0A7M2	DY	44	P0A7R1	DH	112	45614
25	5LZD	P0A7M2	X	43	P0A7R1	H	112	21022
25	5LZE	P0A7M2	X	43	P0A7R1	H	112	21243
25	5MDV	P0A7M2	X	44	P0A7R1	G	112	21658
25	5MDW	P0A7M2	X	44	P0A7R1	G	112	21304
25	5MDY	P0A7M2	X	44	P0A7R1	G	112	21576
25	5MDZ	P0A7M2	X	44	P0A7R1	G	112	21602
25	5MGP	P0A7M2	X	43	P0A7R1	H	112	21702
25	5O2R	P0A7M2	X	43	P0A7R1	H	112	21444
25	5U4I	P0A7M2	Y	44	P0A7R1	H	112	20394
25	5U9F	P0A7M2	26	43	P0A7R1	9	112	20599
25	5U9G	P0A7M2	26	43	P0A7R1	9	112	20637
25	5UYM	P0A7M2	26	43	P0A7R1	9	112	20761
25	5WDT	P0A7M2	X	43	P0A7R1	H	112	21207
25	5WE4	P0A7M2	X	43	P0A7R1	H	112	20997
25	5WE6	P0A7M2	X	43	P0A7R1	H	112	20843
25	5WFK	P0A7M2	X	43	P0A7R1	H	112	20740
25	6BU8	P0A7M2	26	43	P0A7R1	9	112	21210
25	6C4I	P0A7M2	Y	44	P0A7R1	H	112	21488
25	6ENU	P0A7M2	X	43	P0A7R1	H	112	21393
25	6H4N	P0A7M2	X	43	P0A7R1	H	112	21723
25	6HRM	P0A7M2	X	44	P0A7R1	G	112	21894
25	6I7V	P0A7M2	CY	43	P0A7R1	CH	112	47411
25	6I7V	P0A7M2	DY	43	P0A7R1	DH	112	45258
26	4V4H	P0A7M9	BZ	8	P62399	BF	144	109572
26	4V4H	P0A7M9	DZ	8	P62399	DF	144	108363
26	4V4Q	P0A7M9	BZ	8	P62399	BF	144	109979
26	4V4Q	P0A7M9	DZ	8	P62399	DF	144	108500
26	5AFI	P0A7M9	6	8	P62399	F	144	17821
26	5IQR	P0A7M9	a	8	P62399	E	145	18253
26	5LZD	P0A7M9	6	8	P62399	F	144	18320
26	5LZE	P0A7M9	6	8	P62399	F	144	18850
26	5MDV	P0A7M9	a	8	P62399	E	145	18358
26	5MDW	P0A7M9	a	8	P62399	E	145	18349
26	5MDY	P0A7M9	a	8	P62399	E	145	18441
26	5MDZ	P0A7M9	a	8	P62399	E	145	18305
26	5MGP	P0A7M9	6	8	P62399	F	144	18007
26	5NWY	P0A7M9	L	8	P62399	S	145	18547
26	5O2R	P0A7M9	6	8	P62399	F	144	18749
26	5U9F	P0A7M9	29	8	P62399	7	144	16943
26	5U9G	P0A7M9	29	8	P62399	7	144	16668
26	5UYM	P0A7M9	29	8	P62399	7	144	18016
26	5WDT	P0A7M9	6	8	P62399	F	144	18263
26	5WE4	P0A7M9	6	8	P62399	F	144	18475
26	5WE6	P0A7M9	6	8	P62399	F	144	18148
26	5WFK	P0A7M9	6	8	P62399	F	144	18176
26	6BU8	P0A7M9	29	8	P62399	7	144	19122
26	6C4I	P0A7M9	1	8	P62399	F	145	18163
26	6ENF	P0A7M9	6	8	P62399	F	144	18393
26	6ENU	P0A7M9	6	8	P62399	F	144	18247
26	6H4N	P0A7M9	6	8	P62399	F	144	18449
26	6HRM	P0A7M9	a	8	P62399	E	145	19154
27	4V4H	P0A7M9	BZ	62	P62399	BF	119	139722
27	4V4H	P0A7M9	DZ	62	P62399	DF	119	139885
27	4V4Q	P0A7M9	BZ	62	P62399	BF	119	140053
27	4V4Q	P0A7M9	DZ	62	P62399	DF	119	139959
27	5AFI	P0A7M9	6	62	P62399	F	119	39995
27	5IQR	P0A7M9	a	62	P62399	E	120	39761
27	5LZD	P0A7M9	6	62	P62399	F	119	40907
27	5LZE	P0A7M9	6	62	P62399	F	119	41221
27	5MDV	P0A7M9	a	62	P62399	E	120	40869
27	5MDW	P0A7M9	a	62	P62399	E	120	40690
27	5MDY	P0A7M9	a	62	P62399	E	120	41485
27	5MDZ	P0A7M9	a	62	P62399	E	120	40886
27	5MGP	P0A7M9	6	62	P62399	F	119	41422
27	5NWY	P0A7M9	L	62	P62399	S	120	40913
27	5O2R	P0A7M9	6	62	P62399	F	119	41378
27	5U9F	P0A7M9	29	62	P62399	7	119	40940
27	5U9G	P0A7M9	29	62	P62399	7	119	41442
27	5UYM	P0A7M9	29	62	P62399	7	119	40809
27	5WDT	P0A7M9	6	62	P62399	F	119	40589
27	5WE4	P0A7M9	6	62	P62399	F	119	40736
27	5WE6	P0A7M9	6	62	P62399	F	119	41001
27	5WFK	P0A7M9	6	62	P62399	F	119	40533
27	6BU8	P0A7M9	29	62	P62399	7	119	40711
27	6C4I	P0A7M9	1	62	P62399	F	120	40919
27	6ENF	P0A7M9	6	62	P62399	F	119	41436
27	6ENU	P0A7M9	6	62	P62399	F	119	41655
27	6H4N	P0A7M9	6	62	P62399	F	119	42032
27	6HRM	P0A7M9	a	62	P62399	E	120	41485
28	4V4H	P0A7M9	BZ	70	P62399	BF	144	125758
28	4V4H	P0A7M9	DZ	70	P62399	DF	144	123135
28	4V4Q	P0A7M9	BZ	70	P62399	BF	144	125816
28	4V4Q	P0A7M9	DZ	70	P62399	DF	144	123117
29	4V4H	P0A7M9	BZ	70	P62399	BF	119	142303
29	4V4H	P0A7M9	DZ	70	P62399	DF	119	140163
29	4V4Q	P0A7M9	BZ	70	P62399	BF	119	142290
29	4V4Q	P0A7M9	DZ	70	P62399	DF	119	140439
30	4V4H	P0A7M9	BZ	70	P62399	BF	77	109326
30	4V4H	P0A7M9	DZ	70	P62399	DF	77	107930
30	4V4Q	P0A7M9	BZ	70	P62399	BF	77	109009
30	4V4Q	P0A7M9	DZ	70	P62399	DF	77	108237
31	4V4H	P0A7N4	B0	31	P0AG44	BN	121	18005
31	4V4H	P0A7N4	D0	31	P0AG44	DN	121	32551
31	4V4Q	P0A7N4	B0	31	P0AG44	BN	121	17597
31	4V4Q	P0A7N4	D0	31	P0AG44	DN	121	32721
31	4YBB	P0A7N4	D1	32	P0AG44	DO	121	28117
31	5GAE	P0A7N4	b	32	P0AG44	O	121	25240
31	5H5U	P0A7N4	b	32	P0AG44	O	121	27813
31	5IT8	P0A7N4	D1	32	P0AG44	DO	121	28396
31	5J5B	P0A7N4	D1	32	P0AG44	DO	121	27928
31	5J7L	P0A7N4	D1	32	P0AG44	DO	121	28382
31	5J88	P0A7N4	D1	32	P0AG44	DO	121	27919
31	5J8A	P0A7N4	D1	32	P0AG44	DO	121	28386
31	5J91	P0A7N4	D1	32	P0AG44	DO	121	27919
31	5JC9	P0A7N4	D1	32	P0AG44	DO	121	27952
31	6QUL	P0A7N4	b	32	P0AG44	O	121	25409
32	3JBV	P0A7N4	3	37	P61175	s	48	17627
32	3JCE	P0A7N4	0	36	P61175	S	48	17807
32	4U1U	P0A7N4	B0	37	P61175	BS	48	16990
32	4U1U	P0A7N4	D0	37	P61175	DS	48	17809
32	4U1V	P0A7N4	B0	37	P61175	BS	48	16923
32	4U1V	P0A7N4	D0	37	P61175	DS	48	17980
32	4U20	P0A7N4	B0	37	P61175	BS	48	16920
32	4U20	P0A7N4	D0	37	P61175	DS	48	17881
32	4U24	P0A7N4	B0	37	P61175	BS	48	16489
32	4U24	P0A7N4	D0	37	P61175	DS	48	18134
32	4U25	P0A7N4	B0	37	P61175	BS	48	16834
32	4U25	P0A7N4	D0	37	P61175	DS	48	18187
32	4U26	P0A7N4	B0	37	P61175	BS	48	16532
32	4U26	P0A7N4	D0	37	P61175	DS	48	18132
32	4U27	P0A7N4	B0	37	P61175	BS	48	16787
32	4U27	P0A7N4	D0	37	P61175	DS	48	18264
32	4V4H	P0A7N4	B0	36	P61175	BS	48	18989
32	4V4H	P0A7N4	D0	36	P61175	DS	48	17781
32	4V4Q	P0A7N4	B0	36	P61175	BS	48	19131
32	4V4Q	P0A7N4	D0	36	P61175	DS	48	17661
32	4V50	P0A7N4	B0	36	P61175	BS	48	17596
32	4V50	P0A7N4	D0	36	P61175	DS	48	17603
32	4V52	P0A7N4	B0	36	P61175	BS	48	17100
32	4V52	P0A7N4	D0	36	P61175	DS	48	17096
32	4V54	P0A7N4	B0	36	P61175	BS	48	17704
32	4V54	P0A7N4	D0	36	P61175	DS	48	17697
32	4V57	P0A7N4	B0	36	P61175	BS	48	17686
32	4V57	P0A7N4	D0	36	P61175	DS	48	17714
32	4V64	P0A7N4	B0	36	P61175	BS	48	17241
32	4V64	P0A7N4	D0	36	P61175	DS	48	17232
32	4V6C	P0A7N4	B0	36	P61175	BS	48	16885
32	4V6C	P0A7N4	D0	36	P61175	DS	48	18300
32	4V7S	P0A7N4	B0	36	P61175	BS	48	16765
32	4V7S	P0A7N4	D0	36	P61175	DS	48	18393
32	4V7T	P0A7N4	B0	36	P61175	BS	48	16719
32	4V7T	P0A7N4	D0	36	P61175	DS	48	18325
32	4V7U	P0A7N4	B0	36	P61175	BS	48	16678
32	4V7U	P0A7N4	D0	36	P61175	DS	48	18205
32	4V7V	P0A7N4	B0	36	P61175	BS	48	16792
32	4V7V	P0A7N4	D0	36	P61175	DS	48	18577
32	4V85	P0A7N4	B4	36	P61175	BW	48	17667
32	4V9C	P0A7N4	B0	36	P61175	BS	48	17109
32	4V9C	P0A7N4	D0	36	P61175	DS	48	17579
32	4V9D	P0A7N4	C0	36	P61175	CS	48	16898
32	4V9D	P0A7N4	D0	36	P61175	DS	48	17360
32	4V9O	P0A7N4	A0	36	P61175	AS	48	17292
32	4V9O	P0A7N4	C0	36	P61175	CS	48	17063
32	4V9O	P0A7N4	E0	36	P61175	ES	48	17139
32	4V9O	P0A7N4	G0	36	P61175	GS	48	16597
32	4V9P	P0A7N4	A0	36	P61175	AS	48	17412
32	4V9P	P0A7N4	C0	36	P61175	CS	48	17258
32	4V9P	P0A7N4	E0	36	P61175	ES	48	17307
32	4V9P	P0A7N4	G0	36	P61175	GS	48	17486
32	4WF1	P0A7N4	B0	37	P61175	BS	48	16941
32	4WF1	P0A7N4	D0	37	P61175	DS	48	17697
32	4WOI	P0A7N4	B0	36	P61175	BS	48	17537
32	4WOI	P0A7N4	C0	36	P61175	CS	48	17005
32	4WWW	P0A7N4	R0	36	P61175	RS	48	16810
32	4WWW	P0A7N4	Y0	36	P61175	YS	48	18201
32	4YBB	P0A7N4	C1	37	P61175	CT	48	17842
32	4YBB	P0A7N4	D1	37	P61175	DT	48	16815
32	5AFI	P0A7N4	0	36	P61175	S	48	16540
32	5GAE	P0A7N4	b	37	P61175	T	48	16990
32	5H5U	P0A7N4	b	37	P61175	T	48	17516
32	5IQR	P0A7N4	b	37	P61175	S	48	16436
32	5IT8	P0A7N4	C1	37	P61175	CT	48	17780
32	5IT8	P0A7N4	D1	37	P61175	DT	48	16771
32	5J5B	P0A7N4	C1	37	P61175	CT	48	17813
32	5J5B	P0A7N4	D1	37	P61175	DT	48	16776
32	5J7L	P0A7N4	C1	37	P61175	CT	48	17737
32	5J7L	P0A7N4	D1	37	P61175	DT	48	16736
32	5J88	P0A7N4	C1	37	P61175	CT	48	17323
32	5J88	P0A7N4	D1	37	P61175	DT	48	16757
32	5J8A	P0A7N4	C1	37	P61175	CT	48	17856
32	5J8A	P0A7N4	D1	37	P61175	DT	48	16686
32	5J91	P0A7N4	C1	37	P61175	CT	48	17916
32	5J91	P0A7N4	D1	37	P61175	DT	48	16761
32	5JC9	P0A7N4	C1	37	P61175	CT	48	18000
32	5JC9	P0A7N4	D1	37	P61175	DT	48	16715
32	5LZD	P0A7N4	0	36	P61175	S	48	16935
32	5LZE	P0A7N4	0	36	P61175	S	48	16836
32	5MDV	P0A7N4	b	37	P61175	S	48	17093
32	5MDW	P0A7N4	b	37	P61175	S	48	17072
32	5MDY	P0A7N4	b	37	P61175	S	48	17000
32	5MDZ	P0A7N4	b	37	P61175	S	48	17048
32	5MGP	P0A7N4	0	36	P61175	S	48	16828
32	5NWY	P0A7N4	n	37	P61175	f	48	17293
32	5O2R	P0A7N4	0	36	P61175	S	48	16964
32	5U4I	P0A7N4	1	37	P61175	T	48	16261
32	5U9F	P0A7N4	30	36	P61175	21	48	17321
32	5U9G	P0A7N4	30	36	P61175	21	48	17236
32	5UYM	P0A7N4	30	36	P61175	21	48	16556
32	5WDT	P0A7N4	0	36	P61175	S	48	17200
32	5WE4	P0A7N4	0	36	P61175	S	48	17109
32	5WE6	P0A7N4	0	36	P61175	S	48	16976
32	5WFK	P0A7N4	0	36	P61175	S	48	17161
32	6BU8	P0A7N4	30	36	P61175	21	48	16654
32	6C4I	P0A7N4	2	37	P61175	T	48	16832
32	6ENF	P0A7N4	0	36	P61175	S	48	16625
32	6ENU	P0A7N4	0	36	P61175	S	48	16820
32	6H4N	P0A7N4	0	36	P61175	S	48	16648
32	6HRM	P0A7N4	b	37	P61175	S	48	17670
32	6I0Y	P0A7N4	0	36	P61175	S	48	17293
32	6I7V	P0A7N4	C1	36	P61175	CT	48	18102
32	6I7V	P0A7N4	D1	36	P61175	DT	48	16736
32	6QUL	P0A7N4	b	37	P61175	T	48	16834
33	3JCE	P0A7N9	1	32	P0A7L0	5	141	34437
33	5U9F	P0A7N9	31	32	P0A7L0	3	141	31789
33	5U9G	P0A7N9	31	32	P0A7L0	3	141	33000
33	6ENU	P0A7N9	1	32	P0A7L0	7	141	14373
34	3JCE	P0A7N9	1	49	P0A7L0	5	141	34713
34	5U9F	P0A7N9	31	49	P0A7L0	3	141	30610
34	5U9G	P0A7N9	31	49	P0A7L0	3	141	31461
34	6ENU	P0A7N9	1	49	P0A7L0	7	141	21315
35	3JCE	P0A7N9	1	49	P0A7L0	5	146	39437
35	5U9F	P0A7N9	31	49	P0A7L0	3	146	33950
35	5U9G	P0A7N9	31	49	P0A7L0	3	146	34486
35	6ENU	P0A7N9	1	49	P0A7L0	7	146	22481
36	3JCE	P0A7N9	1	52	P0A7L0	5	54	23920
36	5U9F	P0A7N9	31	52	P0A7L0	3	54	25511
36	5U9G	P0A7N9	31	52	P0A7L0	3	54	24925
36	5UYM	P0A7N9	31	52	P0A7L0	3	54	23682
36	6BU8	P0A7N9	31	52	P0A7L0	3	54	22682
36	6ENU	P0A7N9	1	52	P0A7L0	7	54	26523
37	3JBV	P0A7Q6	8	8	P0ADY7	m	118	16231
37	3JCE	P0A7Q6	4	8	P0ADY7	M	118	15505
37	4U1U	P0A7Q6	B4	8	P0ADY7	BM	118	15908
37	4U1U	P0A7Q6	D4	8	P0ADY7	DM	118	15885
37	4U1V	P0A7Q6	B4	8	P0ADY7	BM	118	16233
37	4U1V	P0A7Q6	D4	8	P0ADY7	DM	118	15732
37	4U20	P0A7Q6	B4	8	P0ADY7	BM	118	16084
37	4U20	P0A7Q6	D4	8	P0ADY7	DM	118	15761
37	4U24	P0A7Q6	B4	8	P0ADY7	BM	118	16081
37	4U24	P0A7Q6	D4	8	P0ADY7	DM	118	16016
37	4U25	P0A7Q6	B4	8	P0ADY7	BM	118	15963
37	4U25	P0A7Q6	D4	8	P0ADY7	DM	118	16176
37	4U26	P0A7Q6	B4	8	P0ADY7	BM	118	15984
37	4U26	P0A7Q6	D4	8	P0ADY7	DM	118	16013
37	4U27	P0A7Q6	B4	8	P0ADY7	BM	118	16100
37	4U27	P0A7Q6	D4	8	P0ADY7	DM	118	16090
37	4V4H	P0A7Q6	B4	8	P0ADY7	BM	118	15495
37	4V4H	P0A7Q6	D4	8	P0ADY7	DM	118	14604
37	4V4Q	P0A7Q6	B4	8	P0ADY7	BM	118	15420
37	4V4Q	P0A7Q6	D4	8	P0ADY7	DM	118	14682
37	4V50	P0A7Q6	B4	8	P0ADY7	BM	118	15756
37	4V50	P0A7Q6	D4	8	P0ADY7	DM	118	15775
37	4V52	P0A7Q6	B4	8	P0ADY7	BM	118	15410
37	4V52	P0A7Q6	D4	8	P0ADY7	DM	118	15693
37	4V54	P0A7Q6	B4	8	P0ADY7	BM	118	15611
37	4V54	P0A7Q6	D4	8	P0ADY7	DM	118	15897
37	4V57	P0A7Q6	B4	8	P0ADY7	BM	118	16017
37	4V57	P0A7Q6	D4	8	P0ADY7	DM	118	16318
37	4V64	P0A7Q6	B4	8	P0ADY7	BM	118	15251
37	4V64	P0A7Q6	D4	8	P0ADY7	DM	118	15361
37	4V6C	P0A7Q6	B4	8	P0ADY7	BM	118	15618
37	4V6C	P0A7Q6	D4	8	P0ADY7	DM	118	15322
37	4V7S	P0A7Q6	B4	8	P0ADY7	BM	118	15501
37	4V7S	P0A7Q6	D4	8	P0ADY7	DM	118	15443
37	4V7T	P0A7Q6	B4	8	P0ADY7	BM	118	15405
37	4V7T	P0A7Q6	D4	8	P0ADY7	DM	118	15222
37	4V7U	P0A7Q6	B4	8	P0ADY7	BM	118	15432
37	4V7U	P0A7Q6	D4	8	P0ADY7	DM	118	15146
37	4V7V	P0A7Q6	B4	8	P0ADY7	BM	118	15582
37	4V7V	P0A7Q6	D4	8	P0ADY7	DM	118	15378
37	4V85	P0A7Q6	B8	8	P0ADY7	BQ	118	15311
37	4V9C	P0A7Q6	B4	8	P0ADY7	BM	118	15827
37	4V9C	P0A7Q6	D4	8	P0ADY7	DM	118	15271
37	4V9D	P0A7Q6	C4	8	P0ADY7	CM	118	15573
37	4V9D	P0A7Q6	D4	8	P0ADY7	DM	118	15660
37	4V9O	P0A7Q6	A4	8	P0ADY7	AM	118	15550
37	4V9O	P0A7Q6	C4	8	P0ADY7	CM	118	15061
37	4V9O	P0A7Q6	E4	8	P0ADY7	EM	118	15268
37	4V9O	P0A7Q6	G4	8	P0ADY7	GM	118	15227
37	4V9P	P0A7Q6	A4	8	P0ADY7	AM	118	15238
37	4V9P	P0A7Q6	C4	8	P0ADY7	CM	118	15115
37	4V9P	P0A7Q6	E4	8	P0ADY7	EM	118	15243
37	4V9P	P0A7Q6	G4	8	P0ADY7	GM	118	15417
37	4WF1	P0A7Q6	B4	8	P0ADY7	BM	118	15967
37	4WF1	P0A7Q6	D4	8	P0ADY7	DM	118	15701
37	4WOI	P0A7Q6	B4	8	P0ADY7	BM	118	15614
37	4WOI	P0A7Q6	C4	8	P0ADY7	CM	118	16070
37	4WWW	P0A7Q6	R4	8	P0ADY7	RM	118	15478
37	4WWW	P0A7Q6	Y4	8	P0ADY7	YM	118	15203
37	4YBB	P0A7Q6	C5	8	P0ADY7	CN	118	16108
37	4YBB	P0A7Q6	D5	8	P0ADY7	DN	118	15891
37	5AFI	P0A7Q6	4	8	P0ADY7	M	118	14329
37	5GAE	P0A7Q6	f	8	P0ADY7	N	118	15791
37	5H5U	P0A7Q6	f	8	P0ADY7	N	118	15556
37	5IQR	P0A7Q6	f	8	P0ADY7	M	118	14782
37	5IT8	P0A7Q6	C5	8	P0ADY7	CN	118	15503
37	5IT8	P0A7Q6	D5	8	P0ADY7	DN	118	15495
37	5J5B	P0A7Q6	C5	8	P0ADY7	CN	118	15565
37	5J5B	P0A7Q6	D5	8	P0ADY7	DN	118	15548
37	5J7L	P0A7Q6	C5	8	P0ADY7	CN	118	15418
37	5J7L	P0A7Q6	D5	8	P0ADY7	DN	118	15490
37	5J88	P0A7Q6	C5	8	P0ADY7	CN	118	15457
37	5J88	P0A7Q6	D5	8	P0ADY7	DN	118	15474
37	5J8A	P0A7Q6	C5	8	P0ADY7	CN	118	15742
37	5J8A	P0A7Q6	D5	8	P0ADY7	DN	118	15584
37	5J91	P0A7Q6	C5	8	P0ADY7	CN	118	15753
37	5J91	P0A7Q6	D5	8	P0ADY7	DN	118	15512
37	5JC9	P0A7Q6	C5	8	P0ADY7	CN	118	15476
37	5JC9	P0A7Q6	D5	8	P0ADY7	DN	118	15576
37	5LZD	P0A7Q6	4	8	P0ADY7	M	118	14073
37	5LZE	P0A7Q6	4	8	P0ADY7	M	118	14092
37	5MDV	P0A7Q6	f	8	P0ADY7	M	118	15284
37	5MDW	P0A7Q6	f	8	P0ADY7	M	118	15513
37	5MDY	P0A7Q6	f	8	P0ADY7	M	118	15279
37	5MDZ	P0A7Q6	f	8	P0ADY7	M	118	15567
37	5MGP	P0A7Q6	4	8	P0ADY7	M	118	15144
37	5NWY	P0A7Q6	r	8	P0ADY7	Z	118	15083
37	5O2R	P0A7Q6	4	8	P0ADY7	M	118	14725
37	5U4I	P0A7Q6	5	8	P0ADY7	N	118	13795
37	5U9F	P0A7Q6	34	8	P0ADY7	15	118	15362
37	5U9G	P0A7Q6	34	8	P0ADY7	15	118	15189
37	5UYM	P0A7Q6	34	8	P0ADY7	15	118	15119
37	5WDT	P0A7Q6	4	8	P0ADY7	M	118	15029
37	5WE4	P0A7Q6	4	8	P0ADY7	M	118	15175
37	5WE6	P0A7Q6	4	8	P0ADY7	M	118	15150
37	5WFK	P0A7Q6	4	8	P0ADY7	M	118	15148
37	6BU8	P0A7Q6	34	8	P0ADY7	15	118	14730
37	6C4I	P0A7Q6	6	8	P0ADY7	N	118	15096
37	6ENF	P0A7Q6	4	8	P0ADY7	M	118	15064
37	6ENU	P0A7Q6	4	8	P0ADY7	M	118	15387
37	6H4N	P0A7Q6	4	8	P0ADY7	M	118	15103
37	6HRM	P0A7Q6	f	8	P0ADY7	M	118	15948
37	6I0Y	P0A7Q6	4	8	P0ADY7	M	118	15549
37	6QUL	P0A7Q6	f	8	P0ADY7	N	118	15396
38	4V4H	P62399	BF	13	P0A7M9	BZ	70	154330
38	4V4H	P62399	DF	13	P0A7M9	DZ	70	152079
38	4V4Q	P62399	BF	13	P0A7M9	BZ	70	154206
38	4V4Q	P62399	DF	13	P0A7M9	DZ	70	152231
39	4V4H	P62399	BF	14	P0A7M9	BZ	70	155223
39	4V4H	P62399	DF	14	P0A7M9	DZ	70	152110
39	4V4Q	P62399	BF	14	P0A7M9	BZ	70	154764
39	4V4Q	P62399	DF	14	P0A7M9	DZ	70	152140
40	5LZD	P62399	F	77	P0A7U3	s	86	34301
49	3JBV	P0A7R1	h	42	P0A7M2	0	62	10707
49	3JCE	P0A7R1	H	42	P0A7M2	X	61	12101
49	4U1U	P0A7R1	BH	42	P0A7M2	BX	62	11269
49	4U1U	P0A7R1	DH	42	P0A7M2	DX	62	10423
49	4U1V	P0A7R1	BH	42	P0A7M2	BX	62	11622
49	4U1V	P0A7R1	DH	42	P0A7M2	DX	62	10475
49	4U20	P0A7R1	BH	42	P0A7M2	BX	62	11657
49	4U20	P0A7R1	DH	42	P0A7M2	DX	62	10635
49	4U24	P0A7R1	BH	42	P0A7M2	BX	62	12302
49	4U24	P0A7R1	DH	42	P0A7M2	DX	62	10587
49	4U25	P0A7R1	BH	42	P0A7M2	BX	62	11776
49	4U25	P0A7R1	DH	42	P0A7M2	DX	62	10101
49	4U26	P0A7R1	BH	42	P0A7M2	BX	62	11789
49	4U26	P0A7R1	DH	42	P0A7M2	DX	62	10596
49	4U27	P0A7R1	BH	42	P0A7M2	BX	62	11762
49	4U27	P0A7R1	DH	42	P0A7M2	DX	62	10653
49	4V50	P0A7R1	BH	42	P0A7M2	BX	61	9937
49	4V50	P0A7R1	DH	42	P0A7M2	DX	61	12368
49	4V52	P0A7R1	BH	42	P0A7M2	BZ	62	12911
49	4V52	P0A7R1	DH	42	P0A7M2	DZ	62	11200
49	4V54	P0A7R1	BH	42	P0A7M2	BZ	62	12640
49	4V54	P0A7R1	DH	42	P0A7M2	DZ	62	11663
49	4V57	P0A7R1	BH	42	P0A7M2	BZ	62	13063
49	4V57	P0A7R1	DH	42	P0A7M2	DZ	62	10891
49	4V64	P0A7R1	BH	42	P0A7M2	BZ	62	13185
49	4V64	P0A7R1	DH	42	P0A7M2	DZ	62	11683
49	4V6C	P0A7R1	BH	42	P0A7M2	BX	61	11710
49	4V6C	P0A7R1	DH	42	P0A7M2	DX	61	10085
49	4V7S	P0A7R1	BH	42	P0A7M2	BX	61	11739
49	4V7S	P0A7R1	DH	42	P0A7M2	DX	61	10124
49	4V7T	P0A7R1	BH	42	P0A7M2	BX	61	11950
49	4V7T	P0A7R1	DH	42	P0A7M2	DX	61	10114
49	4V7U	P0A7R1	BH	42	P0A7M2	BX	61	11853
49	4V7U	P0A7R1	DH	42	P0A7M2	DX	61	10173
49	4V7V	P0A7R1	BH	42	P0A7M2	BX	61	12032
49	4V7V	P0A7R1	DH	42	P0A7M2	DX	61	10228
49	4V9C	P0A7R1	BH	42	P0A7M2	BX	61	9788
49	4V9C	P0A7R1	DH	42	P0A7M2	DX	61	12332
49	4V9D	P0A7R1	CH	42	P0A7M2	CX	61	12462
49	4V9D	P0A7R1	DH	42	P0A7M2	DX	61	10326
49	4V9O	P0A7R1	AH	42	P0A7M2	AX	61	12488
49	4V9O	P0A7R1	CH	42	P0A7M2	CX	61	11239
49	4V9O	P0A7R1	EH	42	P0A7M2	EX	61	12104
49	4V9O	P0A7R1	GH	42	P0A7M2	GX	61	12075
49	4V9P	P0A7R1	AH	42	P0A7M2	AX	61	11612
49	4V9P	P0A7R1	CH	42	P0A7M2	CX	61	11136
49	4V9P	P0A7R1	EH	42	P0A7M2	EX	61	11297
49	4V9P	P0A7R1	GH	42	P0A7M2	GX	61	10654
49	4WF1	P0A7R1	BH	42	P0A7M2	BX	62	11715
49	4WF1	P0A7R1	DH	42	P0A7M2	DX	62	10628
49	4WOI	P0A7R1	BH	42	P0A7M2	BX	61	12542
49	4WOI	P0A7R1	CH	42	P0A7M2	CX	61	10047
49	4WWW	P0A7R1	RH	42	P0A7M2	RX	61	11653
49	4WWW	P0A7R1	YH	42	P0A7M2	YX	61	10004
49	4YBB	P0A7R1	CH	42	P0A7M2	CY	62	9931
49	4YBB	P0A7R1	DH	42	P0A7M2	DY	62	12383
49	5AFI	P0A7R1	H	42	P0A7M2	X	61	12879
49	5GAE	P0A7R1	H	42	P0A7M2	Y	62	12828
49	5H5U	P0A7R1	H	42	P0A7M2	Y	62	12685
49	5IQR	P0A7R1	G	42	P0A7M2	X	62	11879
49	5IT8	P0A7R1	CH	42	P0A7M2	CY	62	10329
49	5IT8	P0A7R1	DH	42	P0A7M2	DY	62	11238
49	5J5B	P0A7R1	CH	42	P0A7M2	CY	62	10491
49	5J5B	P0A7R1	DH	42	P0A7M2	DY	62	11666
49	5J7L	P0A7R1	CH	42	P0A7M2	CY	62	10577
49	5J7L	P0A7R1	DH	42	P0A7M2	DY	62	11652
49	5J88	P0A7R1	CH	42	P0A7M2	CY	62	10553
49	5J88	P0A7R1	DH	42	P0A7M2	DY	62	11346
49	5J8A	P0A7R1	CH	42	P0A7M2	CY	62	10511
49	5J8A	P0A7R1	DH	42	P0A7M2	DY	62	11635
49	5J91	P0A7R1	CH	42	P0A7M2	CY	62	10491
49	5J91	P0A7R1	DH	42	P0A7M2	DY	62	11666
49	5JC9	P0A7R1	CH	42	P0A7M2	CY	62	10278
49	5JC9	P0A7R1	DH	42	P0A7M2	DY	62	11777
49	5LZD	P0A7R1	H	42	P0A7M2	X	61	11965
49	5LZE	P0A7R1	H	42	P0A7M2	X	61	12048
49	5MDV	P0A7R1	G	42	P0A7M2	X	62	11892
49	5MDW	P0A7R1	G	42	P0A7M2	X	62	11860
49	5MDY	P0A7R1	G	42	P0A7M2	X	62	11874
49	5MDZ	P0A7R1	G	42	P0A7M2	X	62	11790
49	5MGP	P0A7R1	H	42	P0A7M2	X	61	12018
49	5NWY	P0A7R1	U	42	P0A7M2	k	62	12659
49	5O2R	P0A7R1	H	42	P0A7M2	X	61	12432
49	5U4I	P0A7R1	H	42	P0A7M2	Y	62	11410
49	5U9F	P0A7R1	9	42	P0A7M2	26	61	13162
49	5U9G	P0A7R1	9	42	P0A7M2	26	61	11955
49	5UYM	P0A7R1	9	42	P0A7M2	26	61	11994
49	5WDT	P0A7R1	H	42	P0A7M2	X	61	12318
49	5WE4	P0A7R1	H	42	P0A7M2	X	61	11976
49	5WE6	P0A7R1	H	42	P0A7M2	X	61	12553
49	5WFK	P0A7R1	H	42	P0A7M2	X	61	12372
49	6BU8	P0A7R1	9	42	P0A7M2	26	61	12503
49	6C4I	P0A7R1	H	42	P0A7M2	Y	62	11935
49	6ENU	P0A7R1	H	42	P0A7M2	X	61	12334
49	6H4N	P0A7R1	H	42	P0A7M2	X	61	11978
49	6HRM	P0A7R1	G	42	P0A7M2	X	62	12040
49	6I0Y	P0A7R1	H	42	P0A7M2	X	61	12488
49	6I7V	P0A7R1	CH	42	P0A7M2	CY	61	10251
49	6I7V	P0A7R1	DH	42	P0A7M2	DY	61	11986
49	6QUL	P0A7R1	H	42	P0A7M2	Y	62	12955
50	3JBV	P0A7R1	h	96	P60422	c	183	36492
50	3JCE	P0A7R1	H	96	P60422	C	182	34729
50	4U1U	P0A7R1	BH	96	P60422	BC	183	71976
50	4U1U	P0A7R1	DH	96	P60422	DC	183	74709
50	4U1V	P0A7R1	BH	96	P60422	BC	183	71959
50	4U1V	P0A7R1	DH	96	P60422	DC	183	74925
50	4U20	P0A7R1	BH	96	P60422	BC	183	72049
50	4U20	P0A7R1	DH	96	P60422	DC	183	74846
50	4U24	P0A7R1	BH	96	P60422	BC	183	72533
50	4U24	P0A7R1	DH	96	P60422	DC	183	74627
50	4U25	P0A7R1	BH	96	P60422	BC	183	72195
50	4U25	P0A7R1	DH	96	P60422	DC	183	74278
50	4U26	P0A7R1	BH	96	P60422	BC	183	72378
50	4U26	P0A7R1	DH	96	P60422	DC	183	74527
50	4U27	P0A7R1	BH	96	P60422	BC	183	72229
50	4U27	P0A7R1	DH	96	P60422	DC	183	74934
50	4V4H	P0A7R1	BH	96	P60422	BC	182	75532
50	4V4H	P0A7R1	DH	96	P60422	DC	182	75532
50	4V4Q	P0A7R1	BH	96	P60422	BC	182	75609
50	4V4Q	P0A7R1	DH	96	P60422	DC	182	75867
50	4V50	P0A7R1	BH	96	P60422	BC	182	75666
50	4V50	P0A7R1	DH	96	P60422	DC	182	75743
50	4V52	P0A7R1	BH	96	P60422	BC	182	75265
50	4V52	P0A7R1	DH	96	P60422	DC	182	74652
50	4V54	P0A7R1	BH	96	P60422	BC	182	76362
50	4V54	P0A7R1	DH	96	P60422	DC	182	75282
50	4V57	P0A7R1	BH	96	P60422	BC	182	76530
50	4V57	P0A7R1	DH	96	P60422	DC	182	74095
50	4V64	P0A7R1	BH	96	P60422	BC	182	76564
50	4V64	P0A7R1	DH	96	P60422	DC	182	74824
50	4V6C	P0A7R1	BH	96	P60422	BC	182	74705
50	4V6C	P0A7R1	DH	96	P60422	DC	182	76687
50	4V7S	P0A7R1	BH	96	P60422	BC	182	74698
50	4V7S	P0A7R1	DH	96	P60422	DC	182	76168
50	4V7T	P0A7R1	BH	96	P60422	BC	182	74863
50	4V7T	P0A7R1	DH	96	P60422	DC	182	76639
50	4V7U	P0A7R1	BH	96	P60422	BC	182	74851
50	4V7U	P0A7R1	DH	96	P60422	DC	182	76333
50	4V7V	P0A7R1	BH	96	P60422	BC	182	74631
50	4V7V	P0A7R1	DH	96	P60422	DC	182	76657
50	4V9C	P0A7R1	BH	96	P60422	BC	182	74169
50	4V9C	P0A7R1	DH	96	P60422	DC	182	72019
50	4V9D	P0A7R1	CH	96	P60422	CC	182	72766
50	4V9D	P0A7R1	DH	96	P60422	DC	182	74217
50	4WF1	P0A7R1	BH	96	P60422	BC	183	72038
50	4WF1	P0A7R1	DH	96	P60422	DC	183	74675
50	4WOI	P0A7R1	BH	96	P60422	BC	182	71432
50	4WOI	P0A7R1	CH	96	P60422	CC	182	74580
50	4WWW	P0A7R1	RH	96	P60422	RC	182	74763
50	4WWW	P0A7R1	YH	96	P60422	YC	182	75847
50	4YBB	P0A7R1	CH	96	P60422	CC	183	75226
50	4YBB	P0A7R1	DH	96	P60422	DC	183	72365
50	5AFI	P0A7R1	H	96	P60422	C	182	24886
50	5GAE	P0A7R1	H	96	P60422	C	183	25296
50	5H5U	P0A7R1	H	96	P60422	C	183	25236
50	5IQR	P0A7R1	G	96	P60422	B	183	24551
50	5IT8	P0A7R1	CH	96	P60422	CC	183	74594
50	5IT8	P0A7R1	DH	96	P60422	DC	183	72101
50	5J5B	P0A7R1	CH	96	P60422	CC	183	74845
50	5J5B	P0A7R1	DH	96	P60422	DC	183	72110
50	5J7L	P0A7R1	CH	96	P60422	CC	183	74932
50	5J7L	P0A7R1	DH	96	P60422	DC	183	72032
50	5J88	P0A7R1	CH	96	P60422	CC	183	74057
50	5J88	P0A7R1	DH	96	P60422	DC	183	71946
50	5J8A	P0A7R1	CH	96	P60422	CC	183	74680
50	5J8A	P0A7R1	DH	96	P60422	DC	183	72028
50	5J91	P0A7R1	CH	96	P60422	CC	183	74801
50	5J91	P0A7R1	DH	96	P60422	DC	183	72100
50	5JC9	P0A7R1	CH	96	P60422	CC	183	75443
50	5JC9	P0A7R1	DH	96	P60422	DC	183	72477
50	5LZD	P0A7R1	H	96	P60422	C	182	24973
50	5LZE	P0A7R1	H	96	P60422	C	182	24759
50	5MDV	P0A7R1	G	96	P60422	B	183	24838
50	5MDW	P0A7R1	G	96	P60422	B	183	24993
50	5MDY	P0A7R1	G	96	P60422	B	183	24777
50	5MDZ	P0A7R1	G	96	P60422	B	183	24823
50	5MGP	P0A7R1	H	96	P60422	C	182	25240
50	5O2R	P0A7R1	H	96	P60422	C	182	25479
50	5U4I	P0A7R1	H	96	P60422	C	183	24599
50	5U9F	P0A7R1	9	96	P60422	4	182	25214
50	5U9G	P0A7R1	9	96	P60422	4	182	24796
50	5UYM	P0A7R1	9	96	P60422	4	182	25125
50	5WDT	P0A7R1	H	96	P60422	C	182	25306
50	5WE4	P0A7R1	H	96	P60422	C	182	25537
50	5WE6	P0A7R1	H	96	P60422	C	182	25988
50	5WFK	P0A7R1	H	96	P60422	C	182	26056
50	6BU8	P0A7R1	9	96	P60422	4	182	24762
50	6ENU	P0A7R1	H	96	P60422	C	182	25610
50	6H4N	P0A7R1	H	96	P60422	C	182	25789
50	6HRM	P0A7R1	G	96	P60422	B	183	25697
50	6I7V	P0A7R1	CH	96	P60422	CC	182	75332
50	6I7V	P0A7R1	DH	96	P60422	DC	182	71984
51	6H4N	P0A7R1	H	112	P0AG67	y	279	83614
54	3JBV	P0A7R5	J	82	P0A7X3	I	104	53377
54	3JCE	P0A7R5	j	82	P0A7X3	i	105	55116
54	4U1U	P0A7R5	AJ	82	P0A7X3	AI	105	53682
54	4U1U	P0A7R5	CJ	82	P0A7X3	CI	105	53767
54	4U1V	P0A7R5	AJ	82	P0A7X3	AI	105	53661
54	4U1V	P0A7R5	CJ	82	P0A7X3	CI	105	53324
54	4U20	P0A7R5	AJ	82	P0A7X3	AI	105	53660
54	4U20	P0A7R5	CJ	82	P0A7X3	CI	105	53622
54	4U24	P0A7R5	AJ	82	P0A7X3	AI	105	53676
54	4U24	P0A7R5	CJ	82	P0A7X3	CI	105	52911
54	4U25	P0A7R5	AJ	82	P0A7X3	AI	105	53715
54	4U25	P0A7R5	CJ	82	P0A7X3	CI	105	53089
54	4U26	P0A7R5	AJ	82	P0A7X3	AI	105	53786
54	4U26	P0A7R5	CJ	82	P0A7X3	CI	105	52925
54	4U27	P0A7R5	AJ	82	P0A7X3	AI	105	53717
54	4U27	P0A7R5	CJ	82	P0A7X3	CI	105	53100
54	4V4H	P0A7R5	AJ	82	P0A7X3	AI	104	54987
54	4V4H	P0A7R5	CJ	82	P0A7X3	CI	104	54985
54	4V4Q	P0A7R5	AJ	82	P0A7X3	AI	104	54980
54	4V4Q	P0A7R5	CJ	82	P0A7X3	CI	104	55083
54	4V50	P0A7R5	AJ	82	P0A7X3	AI	104	54778
54	4V50	P0A7R5	CJ	82	P0A7X3	CI	104	54833
54	4V52	P0A7R5	AJ	82	P0A7X3	AI	104	55272
54	4V52	P0A7R5	CJ	82	P0A7X3	CI	104	55268
54	4V54	P0A7R5	AJ	82	P0A7X3	AI	104	54511
54	4V54	P0A7R5	CJ	82	P0A7X3	CI	104	54512
54	4V57	P0A7R5	AJ	82	P0A7X3	AI	104	55094
54	4V57	P0A7R5	CJ	82	P0A7X3	CI	104	55431
54	4V64	P0A7R5	AJ	82	P0A7X3	AI	104	55416
54	4V64	P0A7R5	CJ	82	P0A7X3	CI	104	55421
54	4V6C	P0A7R5	AJ	82	P0A7X3	AI	104	54191
54	4V6C	P0A7R5	CJ	82	P0A7X3	CI	104	53410
54	4V7S	P0A7R5	AJ	82	P0A7X3	AI	104	54091
54	4V7S	P0A7R5	CJ	82	P0A7X3	CI	104	53365
54	4V7T	P0A7R5	AJ	82	P0A7X3	AI	104	54187
54	4V7T	P0A7R5	CJ	82	P0A7X3	CI	104	53303
54	4V7U	P0A7R5	AJ	82	P0A7X3	AI	104	54049
54	4V7U	P0A7R5	CJ	82	P0A7X3	CI	104	53753
54	4V7V	P0A7R5	AJ	82	P0A7X3	AI	104	54110
54	4V7V	P0A7R5	CJ	82	P0A7X3	CI	104	53450
54	4V85	P0A7R5	AJ	82	P0A7X3	AI	104	54501
54	4V9C	P0A7R5	AJ	82	P0A7X3	AI	105	53546
54	4V9C	P0A7R5	CJ	82	P0A7X3	CI	105	52879
54	4V9D	P0A7R5	AJ	82	P0A7X3	AI	104	53644
54	4V9D	P0A7R5	BJ	82	P0A7X3	BI	104	54172
54	4V9O	P0A7R5	BJ	82	P0A7X3	BI	105	55004
54	4V9O	P0A7R5	DJ	82	P0A7X3	DI	105	55778
54	4V9O	P0A7R5	FJ	82	P0A7X3	FI	105	54906
54	4V9O	P0A7R5	HJ	82	P0A7X3	HI	105	55328
54	4V9P	P0A7R5	BJ	82	P0A7X3	BI	105	55270
54	4V9P	P0A7R5	DJ	82	P0A7X3	DI	105	54597
54	4V9P	P0A7R5	FJ	82	P0A7X3	FI	105	54938
54	4V9P	P0A7R5	HJ	82	P0A7X3	HI	105	54441
54	4WF1	P0A7R5	AJ	82	P0A7X3	AI	105	53552
54	4WF1	P0A7R5	CJ	82	P0A7X3	CI	105	53688
54	4WOI	P0A7R5	AJ	82	P0A7X3	AI	105	53169
54	4WOI	P0A7R5	DJ	82	P0A7X3	DI	105	53436
54	4WWW	P0A7R5	QJ	82	P0A7X3	QI	104	54097
54	4WWW	P0A7R5	XJ	82	P0A7X3	XI	104	53544
54	4YBB	P0A7R5	AJ	82	P0A7X3	AI	105	54081
54	4YBB	P0A7R5	BJ	82	P0A7X3	BI	105	53492
54	5AFI	P0A7R5	j	82	P0A7X3	i	104	54018
54	5H5U	P0A7R5	q	82	P0A7X3	p	105	55198
54	5IQR	P0A7R5	o	82	P0A7X3	n	105	54681
54	5IT8	P0A7R5	AJ	82	P0A7X3	AI	105	54211
54	5IT8	P0A7R5	BJ	82	P0A7X3	BI	105	53916
54	5J5B	P0A7R5	AJ	82	P0A7X3	AI	105	53934
54	5J5B	P0A7R5	BJ	82	P0A7X3	BI	105	53829
54	5J7L	P0A7R5	AJ	82	P0A7X3	AI	105	53963
54	5J7L	P0A7R5	BJ	82	P0A7X3	BI	105	53804
54	5J88	P0A7R5	AJ	82	P0A7X3	AI	105	54208
54	5J88	P0A7R5	BJ	82	P0A7X3	BI	105	53986
54	5J8A	P0A7R5	AJ	82	P0A7X3	AI	105	53955
54	5J8A	P0A7R5	BJ	82	P0A7X3	BI	105	53815
54	5J91	P0A7R5	AJ	82	P0A7X3	AI	105	53933
54	5J91	P0A7R5	BJ	82	P0A7X3	BI	105	53829
54	5JC9	P0A7R5	AJ	82	P0A7X3	AI	105	54169
54	5JC9	P0A7R5	BJ	82	P0A7X3	BI	105	53859
54	5LZD	P0A7R5	j	82	P0A7X3	i	104	54793
54	5LZE	P0A7R5	j	82	P0A7X3	i	104	54522
54	5MDV	P0A7R5	o	82	P0A7X3	n	105	54930
54	5MDW	P0A7R5	o	82	P0A7X3	n	105	55101
54	5MDY	P0A7R5	o	82	P0A7X3	n	105	55550
54	5MDZ	P0A7R5	o	82	P0A7X3	n	105	55201
54	5MGP	P0A7R5	j	82	P0A7X3	i	104	54005
54	5NWY	P0A7R5	9	82	P0A7X3	8	105	54715
54	5O2R	P0A7R5	j	82	P0A7X3	i	104	54240
54	5U4I	P0A7R5	j	82	P0A7X3	i	105	54383
54	5U9F	P0A7R5	J	82	P0A7X3	I	104	55023
54	5U9G	P0A7R5	J	82	P0A7X3	I	104	55003
54	5UYM	P0A7R5	J	82	P0A7X3	I	104	55414
54	5WDT	P0A7R5	j	82	P0A7X3	i	104	54227
54	5WE4	P0A7R5	j	82	P0A7X3	i	104	54026
54	5WE6	P0A7R5	j	82	P0A7X3	i	104	55270
54	5WFK	P0A7R5	j	82	P0A7X3	i	104	53897
54	6BU8	P0A7R5	J	82	P0A7X3	I	104	55370
54	6C4I	P0A7R5	j	82	P0A7X3	i	105	55421
54	6ENF	P0A7R5	j	82	P0A7X3	i	104	54388
54	6ENU	P0A7R5	j	82	P0A7X3	i	104	54086
54	6H4N	P0A7R5	j	82	P0A7X3	i	104	54613
54	6HRM	P0A7R5	o	82	P0A7X3	n	105	55629
54	6I7V	P0A7R5	AJ	82	P0A7X3	AI	105	53828
54	6I7V	P0A7R5	BJ	82	P0A7X3	BI	105	53510
62	3JBV	P0A7S9	M	77	P62399	f	145	14485
62	3JCE	P0A7S9	m	78	P62399	F	144	38783
62	4U1U	P0A7S9	AM	78	P62399	BF	145	20077
62	4U1U	P0A7S9	CM	78	P62399	DF	145	32552
62	4U1V	P0A7S9	AM	78	P62399	BF	145	18999
62	4U1V	P0A7S9	CM	78	P62399	DF	145	32481
62	4U20	P0A7S9	AM	78	P62399	BF	145	19553
62	4U20	P0A7S9	CM	78	P62399	DF	145	32553
62	4U24	P0A7S9	AM	78	P62399	BF	145	18943
62	4U24	P0A7S9	CM	78	P62399	DF	145	31839
62	4U25	P0A7S9	AM	78	P62399	BF	145	19658
62	4U25	P0A7S9	CM	78	P62399	DF	145	32491
62	4U26	P0A7S9	AM	78	P62399	BF	145	19143
62	4U26	P0A7S9	CM	78	P62399	DF	145	32077
62	4U27	P0A7S9	AM	78	P62399	BF	145	19485
62	4U27	P0A7S9	CM	78	P62399	DF	145	32434
62	4V4H	P0A7S9	AM	77	P62399	BF	144	34544
62	4V4H	P0A7S9	CM	77	P62399	DF	144	18890
62	4V4Q	P0A7S9	AM	77	P62399	BF	144	34504
62	4V4Q	P0A7S9	CM	77	P62399	DF	144	18776
62	4V50	P0A7S9	AM	77	P62399	BF	144	35322
62	4V50	P0A7S9	CM	77	P62399	DF	144	35429
62	4V52	P0A7S9	AM	77	P62399	BF	144	34631
62	4V52	P0A7S9	CM	77	P62399	DF	144	18988
62	4V54	P0A7S9	AM	77	P62399	BF	144	35124
62	4V54	P0A7S9	CM	77	P62399	DF	144	19646
62	4V57	P0A7S9	AM	77	P62399	BF	144	34111
62	4V57	P0A7S9	CM	77	P62399	DF	144	18771
62	4V64	P0A7S9	AM	77	P62399	BF	144	34334
62	4V64	P0A7S9	CM	77	P62399	DF	144	18859
62	4V6C	P0A7S9	AM	77	P62399	BF	144	19114
62	4V6C	P0A7S9	CM	77	P62399	DF	144	33405
62	4V7S	P0A7S9	AM	77	P62399	BF	144	19069
62	4V7T	P0A7S9	AM	77	P62399	BF	144	18948
62	4V7U	P0A7S9	AM	77	P62399	BF	144	19304
62	4V7U	P0A7S9	CM	77	P62399	DF	144	33482
62	4V7V	P0A7S9	AM	77	P62399	BF	144	18928
62	4V85	P0A7S9	AM	77	P62399	BF	144	10412
62	4V9C	P0A7S9	AM	78	P62399	BF	144	37849
62	4V9C	P0A7S9	CM	78	P62399	DF	144	25673
62	4V9D	P0A7S9	AM	77	P62399	CF	144	19577
62	4V9D	P0A7S9	BM	77	P62399	DF	144	38950
62	4V9O	P0A7S9	BM	78	P62399	AF	144	22226
62	4V9O	P0A7S9	DM	78	P62399	CF	144	20876
62	4V9O	P0A7S9	FM	78	P62399	EF	144	23380
62	4V9O	P0A7S9	HM	78	P62399	GF	144	12821
62	4V9P	P0A7S9	BM	78	P62399	AF	144	19488
62	4V9P	P0A7S9	DM	78	P62399	CF	144	19807
62	4V9P	P0A7S9	FM	78	P62399	EF	144	22887
62	4V9P	P0A7S9	HM	78	P62399	GF	144	17589
62	4WF1	P0A7S9	AM	78	P62399	BF	145	19028
62	4WF1	P0A7S9	CM	78	P62399	DF	145	32901
62	4WOI	P0A7S9	AM	78	P62399	BF	144	26590
62	4WOI	P0A7S9	DM	78	P62399	CF	144	38208
62	4WWW	P0A7S9	QM	77	P62399	RF	144	18909
62	4WWW	P0A7S9	XM	77	P62399	YF	144	32933
62	4YBB	P0A7S9	AM	78	P62399	DF	145	19259
62	4YBB	P0A7S9	BM	78	P62399	CF	145	32521
62	5AFI	P0A7S9	m	77	P62399	F	144	38030
62	5H5U	P0A7S9	t	78	P62399	F	145	39979
62	5IQR	P0A7S9	r	78	P62399	E	145	38202
62	5IT8	P0A7S9	AM	78	P62399	DF	145	19708
62	5IT8	P0A7S9	BM	78	P62399	CF	145	32586
62	5J5B	P0A7S9	AM	78	P62399	DF	145	19576
62	5J5B	P0A7S9	BM	78	P62399	CF	145	32555
62	5J7L	P0A7S9	AM	78	P62399	DF	145	19358
62	5J7L	P0A7S9	BM	78	P62399	CF	145	32699
62	5J88	P0A7S9	AM	78	P62399	DF	145	19236
62	5J88	P0A7S9	BM	78	P62399	CF	145	32890
62	5J8A	P0A7S9	AM	78	P62399	DF	145	19398
62	5J8A	P0A7S9	BM	78	P62399	CF	145	32652
62	5J91	P0A7S9	AM	78	P62399	DF	145	19511
62	5J91	P0A7S9	BM	78	P62399	CF	145	32666
62	5JC9	P0A7S9	AM	78	P62399	DF	145	18443
62	5JC9	P0A7S9	BM	78	P62399	CF	145	32993
62	5LZD	P0A7S9	m	77	P62399	F	144	38545
62	5LZE	P0A7S9	m	77	P62399	F	144	37785
62	5MDV	P0A7S9	r	78	P62399	E	145	38873
62	5MDW	P0A7S9	r	78	P62399	E	145	38628
62	5MDY	P0A7S9	r	78	P62399	E	145	38505
62	5MDZ	P0A7S9	r	78	P62399	E	145	38611
62	5MGP	P0A7S9	m	77	P62399	F	144	39004
62	5NWY	P0A7S9	C	78	P62399	S	145	38690
62	5O2R	P0A7S9	m	77	P62399	F	144	38499
62	5U4I	P0A7S9	m	78	P62399	F	145	37711
62	5U9F	P0A7S9	M	77	P62399	7	144	40533
62	5U9G	P0A7S9	M	77	P62399	7	144	39314
62	5UYM	P0A7S9	M	77	P62399	7	144	38676
62	5WDT	P0A7S9	m	77	P62399	F	144	38468
62	5WE4	P0A7S9	m	77	P62399	F	144	38464
62	5WE6	P0A7S9	m	77	P62399	F	144	38615
62	5WFK	P0A7S9	m	77	P62399	F	144	38677
62	6BU8	P0A7S9	M	77	P62399	7	144	38080
62	6C4I	P0A7S9	m	78	P62399	F	145	38699
62	6ENF	P0A7S9	m	77	P62399	F	144	38764
62	6ENU	P0A7S9	m	77	P62399	F	144	38869
62	6H4N	P0A7S9	m	77	P62399	F	144	38937
62	6HRM	P0A7S9	r	78	P62399	E	145	38506
62	6I7V	P0A7S9	AM	78	P62399	DF	144	18751
62	6I7V	P0A7S9	BM	78	P62399	CF	144	32922
63	3JBV	P0A7S9	M	102	P62399	f	120	51089
63	3JCE	P0A7S9	m	103	P62399	F	119	48238
63	4U1U	P0A7S9	AM	103	P62399	BF	120	46846
63	4U1U	P0A7S9	CM	103	P62399	DF	120	51315
63	4U1V	P0A7S9	AM	103	P62399	BF	120	46991
63	4U1V	P0A7S9	CM	103	P62399	DF	120	50466
63	4U20	P0A7S9	AM	103	P62399	BF	120	47012
63	4U20	P0A7S9	CM	103	P62399	DF	120	50694
63	4U24	P0A7S9	AM	103	P62399	BF	120	46561
63	4U24	P0A7S9	CM	103	P62399	DF	120	49853
63	4U25	P0A7S9	AM	103	P62399	BF	120	46642
63	4U25	P0A7S9	CM	103	P62399	DF	120	51000
63	4U26	P0A7S9	AM	103	P62399	BF	120	46645
63	4U26	P0A7S9	CM	103	P62399	DF	120	49962
63	4U27	P0A7S9	AM	103	P62399	BF	120	46856
63	4U27	P0A7S9	CM	103	P62399	DF	120	50666
63	4V4H	P0A7S9	AM	102	P62399	BF	119	49533
63	4V4H	P0A7S9	CM	102	P62399	DF	119	46689
63	4V4Q	P0A7S9	AM	102	P62399	BF	119	49478
63	4V4Q	P0A7S9	CM	102	P62399	DF	119	46823
63	4V50	P0A7S9	AM	102	P62399	BF	119	51257
63	4V50	P0A7S9	CM	102	P62399	DF	119	50107
63	4V52	P0A7S9	AM	102	P62399	BF	119	50675
63	4V52	P0A7S9	CM	102	P62399	DF	119	46699
63	4V54	P0A7S9	AM	102	P62399	BF	119	50938
63	4V54	P0A7S9	CM	102	P62399	DF	119	46966
63	4V57	P0A7S9	AM	102	P62399	BF	119	50595
63	4V57	P0A7S9	CM	102	P62399	DF	119	47382
63	4V64	P0A7S9	AM	102	P62399	BF	119	50325
63	4V64	P0A7S9	CM	102	P62399	DF	119	46868
63	4V6C	P0A7S9	AM	102	P62399	BF	119	46839
63	4V6C	P0A7S9	CM	102	P62399	DF	119	49443
63	4V7S	P0A7S9	AM	102	P62399	BF	119	46322
63	4V7T	P0A7S9	AM	102	P62399	BF	119	46872
63	4V7U	P0A7S9	AM	102	P62399	BF	119	47017
63	4V7U	P0A7S9	CM	102	P62399	DF	119	49453
63	4V7V	P0A7S9	AM	102	P62399	BF	119	46671
63	4V85	P0A7S9	AM	102	P62399	BF	119	54953
63	4V9C	P0A7S9	AM	103	P62399	BF	119	48472
63	4V9C	P0A7S9	CM	103	P62399	DF	119	44910
63	4V9D	P0A7S9	AM	102	P62399	CF	119	47443
63	4V9D	P0A7S9	BM	102	P62399	DF	119	49955
63	4V9O	P0A7S9	BM	103	P62399	AF	119	50965
63	4V9O	P0A7S9	DM	103	P62399	CF	119	52472
63	4V9O	P0A7S9	FM	103	P62399	EF	119	50248
63	4V9O	P0A7S9	HM	103	P62399	GF	119	53933
63	4V9P	P0A7S9	BM	103	P62399	AF	119	51357
63	4V9P	P0A7S9	DM	103	P62399	CF	119	52252
63	4V9P	P0A7S9	FM	103	P62399	EF	119	50990
63	4V9P	P0A7S9	HM	103	P62399	GF	119	55004
63	4WF1	P0A7S9	AM	103	P62399	BF	120	47356
63	4WF1	P0A7S9	CM	103	P62399	DF	120	50832
63	4WOI	P0A7S9	AM	103	P62399	BF	119	44869
63	4WOI	P0A7S9	DM	103	P62399	CF	119	48519
63	4WWW	P0A7S9	QM	102	P62399	RF	119	46179
63	4WWW	P0A7S9	XM	102	P62399	YF	119	48873
63	4YBB	P0A7S9	AM	103	P62399	DF	120	47047
63	4YBB	P0A7S9	BM	103	P62399	CF	120	50654
63	5AFI	P0A7S9	m	102	P62399	F	119	47406
63	5H5U	P0A7S9	t	103	P62399	F	120	48843
63	5IQR	P0A7S9	r	103	P62399	E	120	47175
63	5IT8	P0A7S9	AM	103	P62399	DF	120	47040
63	5IT8	P0A7S9	BM	103	P62399	CF	120	50853
63	5J5B	P0A7S9	AM	103	P62399	DF	120	47501
63	5J5B	P0A7S9	BM	103	P62399	CF	120	51117
63	5J7L	P0A7S9	AM	103	P62399	DF	120	47752
63	5J7L	P0A7S9	BM	103	P62399	CF	120	51192
63	5J88	P0A7S9	AM	103	P62399	DF	120	46788
63	5J88	P0A7S9	BM	103	P62399	CF	120	50638
63	5J8A	P0A7S9	AM	103	P62399	DF	120	47428
63	5J8A	P0A7S9	BM	103	P62399	CF	120	51072
63	5J91	P0A7S9	AM	103	P62399	DF	120	47722
63	5J91	P0A7S9	BM	103	P62399	CF	120	51109
63	5JC9	P0A7S9	AM	103	P62399	DF	120	48434
63	5JC9	P0A7S9	BM	103	P62399	CF	120	51365
63	5LZD	P0A7S9	m	102	P62399	F	119	48140
63	5LZE	P0A7S9	m	102	P62399	F	119	48226
63	5MDV	P0A7S9	r	103	P62399	E	120	48332
63	5MDW	P0A7S9	r	103	P62399	E	120	48386
63	5MDY	P0A7S9	r	103	P62399	E	120	48211
63	5MDZ	P0A7S9	r	103	P62399	E	120	48785
63	5MGP	P0A7S9	m	102	P62399	F	119	48645
63	5NWY	P0A7S9	C	103	P62399	S	120	48838
63	5O2R	P0A7S9	m	102	P62399	F	119	48166
63	5U4I	P0A7S9	m	103	P62399	F	120	47455
63	5U9F	P0A7S9	M	102	P62399	7	119	49374
63	5U9G	P0A7S9	M	102	P62399	7	119	49193
63	5UYM	P0A7S9	M	102	P62399	7	119	48132
63	5WDT	P0A7S9	m	102	P62399	F	119	47787
63	5WE4	P0A7S9	m	102	P62399	F	119	48032
63	5WE6	P0A7S9	m	102	P62399	F	119	47534
63	5WFK	P0A7S9	m	102	P62399	F	119	48013
63	6BU8	P0A7S9	M	102	P62399	7	119	47766
63	6C4I	P0A7S9	m	103	P62399	F	120	48131
63	6ENF	P0A7S9	m	102	P62399	F	119	48785
63	6ENU	P0A7S9	m	102	P62399	F	119	48830
63	6H4N	P0A7S9	m	102	P62399	F	119	49235
63	6HRM	P0A7S9	r	103	P62399	E	120	49701
63	6I7V	P0A7S9	AM	103	P62399	DF	119	47139
63	6I7V	P0A7S9	BM	103	P62399	CF	119	50062
64	3JBV	P0AG59	N	6	P0A7V3	C	37	16876
64	3JCE	P0AG59	n	7	P0A7V3	c	38	17113
64	4U1U	P0AG59	AN	7	P0A7V3	AC	38	16835
64	4U1U	P0AG59	CN	7	P0A7V3	CC	38	16824
64	4U1V	P0AG59	AN	7	P0A7V3	AC	38	17215
64	4U1V	P0AG59	CN	7	P0A7V3	CC	38	16758
64	4U20	P0AG59	AN	7	P0A7V3	AC	38	17124
64	4U20	P0AG59	CN	7	P0A7V3	CC	38	16877
64	4U24	P0AG59	AN	7	P0A7V3	AC	38	17407
64	4U24	P0AG59	CN	7	P0A7V3	CC	38	16894
64	4U25	P0AG59	AN	7	P0A7V3	AC	38	17299
64	4U25	P0AG59	CN	7	P0A7V3	CC	38	17309
64	4U26	P0AG59	AN	7	P0A7V3	AC	38	17415
64	4U26	P0AG59	CN	7	P0A7V3	CC	38	16917
64	4U27	P0AG59	AN	7	P0A7V3	AC	38	17257
64	4U27	P0AG59	CN	7	P0A7V3	CC	38	17399
64	4V4H	P0AG59	AN	6	P0A7V3	AC	37	16988
64	4V4H	P0AG59	CN	6	P0A7V3	CC	37	17470
64	4V4Q	P0AG59	AN	6	P0A7V3	AC	37	16849
64	4V4Q	P0AG59	CN	6	P0A7V3	CC	37	17618
64	4V50	P0AG59	AN	6	P0A7V3	AC	37	17272
64	4V50	P0AG59	CN	6	P0A7V3	CC	37	18522
64	4V52	P0AG59	AN	6	P0A7V3	AC	37	16827
64	4V52	P0AG59	CN	6	P0A7V3	CC	37	16812
64	4V54	P0AG59	AN	6	P0A7V3	AC	37	17463
64	4V54	P0AG59	CN	6	P0A7V3	CC	37	17455
64	4V57	P0AG59	AN	6	P0A7V3	AC	37	17384
64	4V57	P0AG59	CN	6	P0A7V3	CC	37	17512
64	4V64	P0AG59	AN	6	P0A7V3	AC	37	16802
64	4V64	P0AG59	CN	6	P0A7V3	CC	37	16806
64	4V6C	P0AG59	AN	6	P0A7V3	AC	37	17814
64	4V6C	P0AG59	CN	6	P0A7V3	CC	37	17858
64	4V7S	P0AG59	AN	6	P0A7V3	AC	37	17638
64	4V7S	P0AG59	CN	6	P0A7V3	CC	37	17812
64	4V7T	P0AG59	AN	6	P0A7V3	AC	37	17707
64	4V7T	P0AG59	CN	6	P0A7V3	CC	37	17876
64	4V7U	P0AG59	AN	6	P0A7V3	AC	37	17304
64	4V7U	P0AG59	CN	6	P0A7V3	CC	37	17931
64	4V7V	P0AG59	AN	6	P0A7V3	AC	37	17404
64	4V7V	P0AG59	CN	6	P0A7V3	CC	37	17825
64	4V85	P0AG59	AN	6	P0A7V3	AC	37	17501
64	4V9C	P0AG59	AN	6	P0A7V3	AC	38	16570
64	4V9C	P0AG59	CN	6	P0A7V3	CC	38	16826
64	4V9D	P0AG59	AN	6	P0A7V3	AC	37	16657
64	4V9D	P0AG59	BN	6	P0A7V3	BC	37	16680
64	4V9O	P0AG59	BN	7	P0A7V3	BC	38	17218
64	4V9O	P0AG59	DN	7	P0A7V3	DC	38	17039
64	4V9O	P0AG59	FN	7	P0A7V3	FC	38	16711
64	4V9O	P0AG59	HN	7	P0A7V3	HC	38	16748
64	4V9P	P0AG59	BN	7	P0A7V3	BC	38	17531
64	4V9P	P0AG59	DN	7	P0A7V3	DC	38	17428
64	4V9P	P0AG59	FN	7	P0A7V3	FC	38	16995
64	4V9P	P0AG59	HN	7	P0A7V3	HC	38	17265
64	4WF1	P0AG59	AN	7	P0A7V3	AC	38	17007
64	4WF1	P0AG59	CN	7	P0A7V3	CC	38	16964
64	4WOI	P0AG59	AN	6	P0A7V3	AC	38	17098
64	4WOI	P0AG59	DN	6	P0A7V3	DC	38	17136
64	4WWW	P0AG59	QN	6	P0A7V3	QC	37	17664
64	4WWW	P0AG59	XN	6	P0A7V3	XC	37	17759
64	4YBB	P0AG59	AN	7	P0A7V3	AC	38	17047
64	4YBB	P0AG59	BN	7	P0A7V3	BC	38	17182
64	5AFI	P0AG59	n	6	P0A7V3	c	37	16612
64	5H5U	P0AG59	u	7	P0A7V3	j	38	17305
64	5IQR	P0AG59	s	7	P0A7V3	h	38	16489
64	5IT8	P0AG59	AN	7	P0A7V3	AC	38	16993
64	5IT8	P0AG59	BN	7	P0A7V3	BC	38	17043
[truncated: 1,305 more rows]
