# Supplementary material for: Structural analysis of 70S ribosomes by cross-linking/mass spectrometry reveals conformational plasticity
Source: Sci Rep. 2020 Jul 28;10:12618. doi: 10.1038/s41598-020-69313-3 (PMC7387497; doi:10.1038/s41598-020-69313-3)
Supplement: Supplementary file 5 — Supplementary Table S4 [file 41598_2020_69313_MOESM5_ESM.xls]

## Sheet: TableS4_
Cross-link ID	Euclidian CÎ±-CÎ± Distance (Ã…)	Surface accessible CÎ²-CÎ² distance (Ã…)
Â§57	11131	2020-09-16
Â§58	11957	2020-04-13
Â§59	16375	37.6
Â§60	14374	2020-06-29
Â§61	8163	2020-06-09
Â§62	25914	46
Â§63	9115	2020-07-13
Â§64	14159	2020-06-18
Â§65	14297	2020-07-23
Â§66	22763	33.7
Â§67	11537	2020-09-17
Â§68	15693	2020-01-24
Â§69	23013	41.7
Â§70	27427	34.1
Â§71	25355	42.6
Â§72	23.14	39
Â§73	14674	2020-07-21
Â§74	11248	2020-03-22
Â§75	12382	2020-07-16
Â§76	9938	2020-02-16
Â§77	1991-10-01	2020-01-19
